# Supplementary material for: Can you read my poker-face? Adapting the still-face paradigm to explore dog’s interspecific communication
Source: Anim Cogn. 2026 Mar 14;29(1):34. doi: 10.1007/s10071-026-02059-z (PMC13002743; doi:10.1007/s10071-026-02059-z)
Supplement: Supplementary file 1 — Supplementary Material 1 [file 10071_2026_2059_MOESM1_ESM.xlsx]

## Sheet: SM Information
Supplementary material to the article
Can you read my poker-face? Adapting the Still-Face Paradigm to explore dog’s interspecific communication
Journal
	Animal Cognition
Authors
	Chiara Canori 1,2*, Giulia Pedretti 2, Tiziano Travain 2, Chiara Annoni 3, Laura Sabbadini 4, Paola Valsecchi 2
		1 University of Parma, Department of Medicine and Surgery, Via Gramsci 14, Parma, 43126, Italy
		2 Department of Chemistry, Life Science and Environmental Sustainability, University of Parma, 43124 Parma, Italy
		3 University of Milan, Department of Biosciences, Via Celoria, 26, 20133, Milan, Italy
		4 Centro Cinofilo e Accademia di Formazione Ca’Nina, Località Montebruno, Desenzano del Garda, 25015, Italy
	Corresponding author: chiara.canori@unipr.it
Study information
	This supplementary file contains the data underlying the analyses reported in this study.
	The study consisted of an adaptation of the classical still-face paradigm for domestic dogs. All of the dogs were pets and were tested by their owners and a familiar dog trainer.

## Sheet: DATA Int1_SF_FA
Subject	Age	Sex	Neutered	Breed	Breed_Type	Behavior	Frequency	Duration	Trial	Partner
Alaska	6	M	no	lupino	shepherd	AU101-L	0	0.0	Int1	OWNER
Alaska	6	M	no	lupino	shepherd	AU101-R	0	0.0	Int1	OWNER
Alaska	6	M	no	lupino	shepherd	AU101	5	3.77	Int1	OWNER
Alaska	6	M	no	lupino	shepherd	AU143	0	0.0	Int1	OWNER
Alaska	6	M	no	lupino	shepherd	AU145-L	0	NA	Int1	OWNER
Alaska	6	M	no	lupino	shepherd	AU145-R	0	NA	Int1	OWNER
Alaska	6	M	no	lupino	shepherd	AU145	6	NA	Int1	OWNER
Alaska	6	M	no	lupino	shepherd	AU109_+_110	0	0.0	Int1	OWNER
Alaska	6	M	no	lupino	shepherd	AU27	2	NA	Int1	OWNER
Alaska	6	M	no	lupino	shepherd	AD19	9	17.351	Int1	OWNER
Alaska	6	M	no	lupino	shepherd	AD37-L	1	NA	Int1	OWNER
Alaska	6	M	no	lupino	shepherd	AD37-R	2	NA	Int1	OWNER
Alaska	6	M	no	lupino	shepherd	AD37	0	NA	Int1	OWNER
Alaska	6	M	no	lupino	shepherd	AD137	4	NA	Int1	OWNER
Alaska	6	M	no	lupino	shepherd	AD51	3	NA	Int1	OWNER
Alaska	6	M	no	lupino	shepherd	AD52	2	NA	Int1	OWNER
Alaska	6	M	no	lupino	shepherd	AD55	0	0.0	Int1	OWNER
Alaska	6	M	no	lupino	shepherd	AD56	0	0.0	Int1	OWNER
Alaska	6	M	no	lupino	shepherd	EAD101	1	0.149	Int1	OWNER
Alaska	6	M	no	lupino	shepherd	EAD102	1	0.533	Int1	OWNER
Alaska	6	M	no	lupino	shepherd	EAD103	5	13.877	Int1	OWNER
Alaska	6	M	no	lupino	shepherd	EAD104-L	3	3.1	Int1	OWNER
Alaska	6	M	no	lupino	shepherd	EAD104-R	4	3.333	Int1	OWNER
Alaska	6	M	no	lupino	shepherd	EAD104	2	4.069	Int1	OWNER
Alaska	6	M	no	lupino	shepherd	EAD105	6	4.848	Int1	OWNER
Alaska	6	M	no	lupino	shepherd	AD40-A	0	0.0	Int1	OWNER
Alaska	6	M	no	lupino	shepherd	AD40-O	0		Int1	OWNER
Alaska	6	M	no	lupino	shepherd	AD81	0	0.0	Int1	OWNER
Alaska	6	M	no	lupino	shepherd	GASPING	0	0.0	Int1	OWNER
Alaska	6	M	no	lupino	shepherd	AD126	7	20.304	Int1	OWNER
Alaska	6	M	no	lupino	shepherd	AD160	1	0.4	Int1	OWNER
Alaska	6	M	no	lupino	shepherd	AD73	2	2.168	Int1	OWNER
Alaska	6	M	no	lupino	shepherd	S_EYE	2	0.201	Int1	OWNER
Alaska	6	M	no	lupino	shepherd	BLOW	0	0.0	Int1	OWNER
Alaska	6	M	no	lupino	shepherd	Standing_up	2	13.812	Int1	OWNER
Alaska	6	M	no	lupino	shepherd	Sitting	1	14.381	Int1	OWNER
Alaska	6	M	no	lupino	shepherd	Laying	1	1.834	Int1	OWNER
Alaska	6	M	no	lupino	shepherd	Still	2	16.216	Int1	OWNER
Alaska	6	M	no	lupino	shepherd	Freezing	0	0.0	Int1	OWNER
Alaska	6	M	no	lupino	shepherd	Pointing	0	0.0	Int1	OWNER
Alaska	6	M	no	lupino	shepherd	Walking	1	3.636	Int1	OWNER
Alaska	6	M	no	lupino	shepherd	Trotting	0	0.0	Int1	OWNER
Alaska	6	M	no	lupino	shepherd	Back	0	0.0	Int1	OWNER
Alaska	6	M	no	lupino	shepherd	Whining	3	9.393	Int1	OWNER
Alaska	6	M	no	lupino	shepherd	Barking	0	0.0	Int1	OWNER
Alaska	6	M	no	lupino	shepherd	Growling	0	0.0	Int1	OWNER
Alaska	6	M	no	lupino	shepherd	Head_towards_the_gate	0	0.0	Int1	OWNER
Alaska	6	M	no	lupino	shepherd	Head_towards_the_human	9	17.575	Int1	OWNER
Alaska	6	M	no	lupino	shepherd	Head_elsewhere	8	12.439	Int1	OWNER
Alaska	6	M	no	lupino	shepherd	Body_towards_the_human	3	19.968	Int1	OWNER
Alaska	6	M	no	lupino	shepherd	Body_elsewhere	3	10.057	Int1	OWNER
Alaska	6	M	no	lupino	shepherd	Scratching	0	NA	Int1	OWNER
Alaska	6	M	no	lupino	shepherd	Trembling	0	0.0	Int1	OWNER
Alaska	6	M	no	lupino	shepherd	Arching_the_back	0	NA	Int1	OWNER
Alaska	6	M	no	lupino	shepherd	Stretching	0	NA	Int1	OWNER
Alaska	6	M	no	lupino	shepherd	Sneezing	0	NA	Int1	OWNER
Alaska	6	M	no	lupino	shepherd	Resting	0	0.0	Int1	OWNER
Alaska	6	M	no	lupino	shepherd	Paw_Lifting	0	0.0	Int1	OWNER
Alaska	6	M	no	lupino	shepherd	Paw_Tapping	1	0.401	Int1	OWNER
Alaska	6	M	no	lupino	shepherd	Autogrooming	0	0.0	Int1	OWNER
Alaska	6	M	no	lupino	shepherd	Eating_grass	0	0.0	Int1	OWNER
Alaska	6	M	no	lupino	shepherd	Marking	0	NA	Int1	OWNER
Alaska	6	M	no	lupino	shepherd	Eliminating-mark	0	NA	Int1	OWNER
Alaska	6	M	no	lupino	shepherd	Digging	0	0.0	Int1	OWNER
Alaska	6	M	no	lupino	shepherd	Tail_Up	0	0.0	Int1	OWNER
Alaska	6	M	no	lupino	shepherd	Tail_Neutral	1	30.03	Int1	OWNER
Alaska	6	M	no	lupino	shepherd	Tail_Down	0	0.0	Int1	OWNER
Alaska	6	M	no	lupino	shepherd	Tail_Between_Legs	0	0.0	Int1	OWNER
Alaska	6	M	no	lupino	shepherd	Tail_Wagging	2	28.595	Int1	OWNER
Alaska	6	M	no	lupino	shepherd	High	0	0.0	Int1	OWNER
Alaska	6	M	no	lupino	shepherd	Neutral	0	0.0	Int1	OWNER
Alaska	6	M	no	lupino	shepherd	Low	1	30.03	Int1	OWNER
Alaska	6	M	no	lupino	shepherd	Near_(<1m)	2	27.493	Int1	OWNER
Alaska	6	M	no	lupino	shepherd	Far_(>1m)	1	2.535	Int1	OWNER
Alaska	6	M	no	lupino	shepherd	AU101-L	0	0.0	Int1	FAMILIAR_HUMAN
Alaska	6	M	no	lupino	shepherd	AU101-R	0	0.0	Int1	FAMILIAR_HUMAN
Alaska	6	M	no	lupino	shepherd	AU101	1	1.568	Int1	FAMILIAR_HUMAN
Alaska	6	M	no	lupino	shepherd	AU143	0	0.0	Int1	FAMILIAR_HUMAN
Alaska	6	M	no	lupino	shepherd	AU145-L	0	NA	Int1	FAMILIAR_HUMAN
Alaska	6	M	no	lupino	shepherd	AU145-R	0	NA	Int1	FAMILIAR_HUMAN
Alaska	6	M	no	lupino	shepherd	AU145	5	NA	Int1	FAMILIAR_HUMAN
Alaska	6	M	no	lupino	shepherd	AU109_+_110	0	0.0	Int1	FAMILIAR_HUMAN
Alaska	6	M	no	lupino	shepherd	AU27	1	NA	Int1	FAMILIAR_HUMAN
Alaska	6	M	no	lupino	shepherd	AD19	8	17.852	Int1	FAMILIAR_HUMAN
Alaska	6	M	no	lupino	shepherd	AD37-L	0	NA	Int1	FAMILIAR_HUMAN
Alaska	6	M	no	lupino	shepherd	AD37-R	1	NA	Int1	FAMILIAR_HUMAN
Alaska	6	M	no	lupino	shepherd	AD37	0	NA	Int1	FAMILIAR_HUMAN
Alaska	6	M	no	lupino	shepherd	AD137	3	NA	Int1	FAMILIAR_HUMAN
Alaska	6	M	no	lupino	shepherd	AD51	2	NA	Int1	FAMILIAR_HUMAN
Alaska	6	M	no	lupino	shepherd	AD52	4	NA	Int1	FAMILIAR_HUMAN
Alaska	6	M	no	lupino	shepherd	AD55	0	0.0	Int1	FAMILIAR_HUMAN
Alaska	6	M	no	lupino	shepherd	AD56	0	0.0	Int1	FAMILIAR_HUMAN
Alaska	6	M	no	lupino	shepherd	EAD101	6	15.276	Int1	FAMILIAR_HUMAN
Alaska	6	M	no	lupino	shepherd	EAD102	2	1.767	Int1	FAMILIAR_HUMAN
Alaska	6	M	no	lupino	shepherd	EAD103	0	0.0	Int1	FAMILIAR_HUMAN
Alaska	6	M	no	lupino	shepherd	EAD104-L	1	0.566	Int1	FAMILIAR_HUMAN
Alaska	6	M	no	lupino	shepherd	EAD104-R	6	3.366	Int1	FAMILIAR_HUMAN
Alaska	6	M	no	lupino	shepherd	EAD104	4	8.341	Int1	FAMILIAR_HUMAN
Alaska	6	M	no	lupino	shepherd	EAD105	0	0.0	Int1	FAMILIAR_HUMAN
Alaska	6	M	no	lupino	shepherd	AD40-A	1	1.401	Int1	FAMILIAR_HUMAN
Alaska	6	M	no	lupino	shepherd	AD40-O	1	0.134	Int1	FAMILIAR_HUMAN
Alaska	6	M	no	lupino	shepherd	AD81	0	0.0	Int1	FAMILIAR_HUMAN
Alaska	6	M	no	lupino	shepherd	GASPING	1	0.067	Int1	FAMILIAR_HUMAN
Alaska	6	M	no	lupino	shepherd	AD126	4	15.849	Int1	FAMILIAR_HUMAN
Alaska	6	M	no	lupino	shepherd	AD160	0	0.0	Int1	FAMILIAR_HUMAN
Alaska	6	M	no	lupino	shepherd	AD73	0	0.0	Int1	FAMILIAR_HUMAN
Alaska	6	M	no	lupino	shepherd	S_EYE	1	0.034	Int1	FAMILIAR_HUMAN
Alaska	6	M	no	lupino	shepherd	BLOW	0	0.0	Int1	FAMILIAR_HUMAN
Alaska	6	M	no	lupino	shepherd	Standing_up	1	16.682	Int1	FAMILIAR_HUMAN
Alaska	6	M	no	lupino	shepherd	Sitting	0	0.0	Int1	FAMILIAR_HUMAN
Alaska	6	M	no	lupino	shepherd	Laying	1	13.047	Int1	FAMILIAR_HUMAN
Alaska	6	M	no	lupino	shepherd	Still	4	8.105	Int1	FAMILIAR_HUMAN
Alaska	6	M	no	lupino	shepherd	Freezing	0	0.0	Int1	FAMILIAR_HUMAN
Alaska	6	M	no	lupino	shepherd	Pointing	0	0.0	Int1	FAMILIAR_HUMAN
Alaska	6	M	no	lupino	shepherd	Walking	3	1.665	Int1	FAMILIAR_HUMAN
Alaska	6	M	no	lupino	shepherd	Trotting	2	5.403	Int1	FAMILIAR_HUMAN
Alaska	6	M	no	lupino	shepherd	Back	2	1.499	Int1	FAMILIAR_HUMAN
Alaska	6	M	no	lupino	shepherd	Whining	14	2.636	Int1	FAMILIAR_HUMAN
Alaska	6	M	no	lupino	shepherd	Barking	0	0.0	Int1	FAMILIAR_HUMAN
Alaska	6	M	no	lupino	shepherd	Growling	0	0.0	Int1	FAMILIAR_HUMAN
Alaska	6	M	no	lupino	shepherd	Head_towards_the_gate	0	0.0	Int1	FAMILIAR_HUMAN
Alaska	6	M	no	lupino	shepherd	Head_towards_the_human	7	9.969	Int1	FAMILIAR_HUMAN
Alaska	6	M	no	lupino	shepherd	Head_elsewhere	7	19.748	Int1	FAMILIAR_HUMAN
Alaska	6	M	no	lupino	shepherd	Body_towards_the_human	2	6.804	Int1	FAMILIAR_HUMAN
Alaska	6	M	no	lupino	shepherd	Body_elsewhere	3	22.922	Int1	FAMILIAR_HUMAN
Alaska	6	M	no	lupino	shepherd	Scratching	0	NA	Int1	FAMILIAR_HUMAN
Alaska	6	M	no	lupino	shepherd	Trembling	0	0.0	Int1	FAMILIAR_HUMAN
Alaska	6	M	no	lupino	shepherd	Arching_the_back	0	NA	Int1	FAMILIAR_HUMAN
Alaska	6	M	no	lupino	shepherd	Stretching	0	NA	Int1	FAMILIAR_HUMAN
Alaska	6	M	no	lupino	shepherd	Sneezing	0	NA	Int1	FAMILIAR_HUMAN
Alaska	6	M	no	lupino	shepherd	Resting	1	12.413	Int1	FAMILIAR_HUMAN
Alaska	6	M	no	lupino	shepherd	Paw_Lifting	0	0.0	Int1	FAMILIAR_HUMAN
Alaska	6	M	no	lupino	shepherd	Paw_Tapping	0	0.0	Int1	FAMILIAR_HUMAN
Alaska	6	M	no	lupino	shepherd	Autogrooming	0	0.0	Int1	FAMILIAR_HUMAN
Alaska	6	M	no	lupino	shepherd	Eating_grass	0	0.0	Int1	FAMILIAR_HUMAN
Alaska	6	M	no	lupino	shepherd	Marking	0	NA	Int1	FAMILIAR_HUMAN
Alaska	6	M	no	lupino	shepherd	Eliminating-mark	0	NA	Int1	FAMILIAR_HUMAN
Alaska	6	M	no	lupino	shepherd	Digging	0	0.0	Int1	FAMILIAR_HUMAN
Alaska	6	M	no	lupino	shepherd	Tail_Up	0	0.0	Int1	FAMILIAR_HUMAN
Alaska	6	M	no	lupino	shepherd	Tail_Neutral	3	25.724	Int1	FAMILIAR_HUMAN
Alaska	6	M	no	lupino	shepherd	Tail_Down	3	4.001	Int1	FAMILIAR_HUMAN
Alaska	6	M	no	lupino	shepherd	Tail_Between_Legs	0	0.0	Int1	FAMILIAR_HUMAN
Alaska	6	M	no	lupino	shepherd	Tail_Wagging	2	15.782	Int1	FAMILIAR_HUMAN
Alaska	6	M	no	lupino	shepherd	High	1	3.837	Int1	FAMILIAR_HUMAN
Alaska	6	M	no	lupino	shepherd	Neutral	4	21.918	Int1	FAMILIAR_HUMAN
Alaska	6	M	no	lupino	shepherd	Low	2	3.969	Int1	FAMILIAR_HUMAN
Alaska	6	M	no	lupino	shepherd	Near_(<1m)	1	12.011	Int1	FAMILIAR_HUMAN
Alaska	6	M	no	lupino	shepherd	Far_(>1m)	2	17.717	Int1	FAMILIAR_HUMAN
Alaska	6	M	no	lupino	shepherd	AU101-L	0	0.0	STILL_FACE	OWNER
Alaska	6	M	no	lupino	shepherd	AU101-R	0	0.0	STILL_FACE	OWNER
Alaska	6	M	no	lupino	shepherd	AU101	1	2.136	STILL_FACE	OWNER
Alaska	6	M	no	lupino	shepherd	AU143	0	0.0	STILL_FACE	OWNER
Alaska	6	M	no	lupino	shepherd	AU145-L	0	NA	STILL_FACE	OWNER
Alaska	6	M	no	lupino	shepherd	AU145-R	0	NA	STILL_FACE	OWNER
Alaska	6	M	no	lupino	shepherd	AU145	7	NA	STILL_FACE	OWNER
Alaska	6	M	no	lupino	shepherd	AU109_+_110	0	0.0	STILL_FACE	OWNER
Alaska	6	M	no	lupino	shepherd	AU27	0	NA	STILL_FACE	OWNER
Alaska	6	M	no	lupino	shepherd	AD19	5	11.779	STILL_FACE	OWNER
Alaska	6	M	no	lupino	shepherd	AD37-L	1	NA	STILL_FACE	OWNER
Alaska	6	M	no	lupino	shepherd	AD37-R	0	NA	STILL_FACE	OWNER
Alaska	6	M	no	lupino	shepherd	AD37	0	NA	STILL_FACE	OWNER
Alaska	6	M	no	lupino	shepherd	AD137	2	NA	STILL_FACE	OWNER
Alaska	6	M	no	lupino	shepherd	AD51	3	NA	STILL_FACE	OWNER
Alaska	6	M	no	lupino	shepherd	AD52	0	NA	STILL_FACE	OWNER
Alaska	6	M	no	lupino	shepherd	AD55	0	0.0	STILL_FACE	OWNER
Alaska	6	M	no	lupino	shepherd	AD56	0	0.0	STILL_FACE	OWNER
Alaska	6	M	no	lupino	shepherd	EAD101	3	6.269	STILL_FACE	OWNER
Alaska	6	M	no	lupino	shepherd	EAD102	2	10.109	STILL_FACE	OWNER
Alaska	6	M	no	lupino	shepherd	EAD103	0	0.0	STILL_FACE	OWNER
Alaska	6	M	no	lupino	shepherd	EAD104-L	3	4.969	STILL_FACE	OWNER
Alaska	6	M	no	lupino	shepherd	EAD104-R	0	0.0	STILL_FACE	OWNER
Alaska	6	M	no	lupino	shepherd	EAD104	1	3.102	STILL_FACE	OWNER
Alaska	6	M	no	lupino	shepherd	EAD105	1	2.035	STILL_FACE	OWNER
Alaska	6	M	no	lupino	shepherd	AD40-A	1	8.341	STILL_FACE	OWNER
Alaska	6	M	no	lupino	shepherd	AD40-O	0	0.0	STILL_FACE	OWNER
Alaska	6	M	no	lupino	shepherd	AD81	0	0.0	STILL_FACE	OWNER
Alaska	6	M	no	lupino	shepherd	GASPING	0	0.0	STILL_FACE	OWNER
Alaska	6	M	no	lupino	shepherd	AD126	3	13.281	STILL_FACE	OWNER
Alaska	6	M	no	lupino	shepherd	AD160	0	0.0	STILL_FACE	OWNER
Alaska	6	M	no	lupino	shepherd	AD73	0	0.0	STILL_FACE	OWNER
Alaska	6	M	no	lupino	shepherd	S_EYE	1	0.067	STILL_FACE	OWNER
Alaska	6	M	no	lupino	shepherd	BLOW	0	0.0	STILL_FACE	OWNER
Alaska	6	M	no	lupino	shepherd	Standing_up	0	0.0	STILL_FACE	OWNER
Alaska	6	M	no	lupino	shepherd	Sitting	1	5.505	STILL_FACE	OWNER
Alaska	6	M	no	lupino	shepherd	Laying	1	20.887	STILL_FACE	OWNER
Alaska	6	M	no	lupino	shepherd	Still	2	25.392	STILL_FACE	OWNER
Alaska	6	M	no	lupino	shepherd	Freezing	0	0.0	STILL_FACE	OWNER
Alaska	6	M	no	lupino	shepherd	Pointing	0	0.0	STILL_FACE	OWNER
Alaska	6	M	no	lupino	shepherd	Walking	0	0.0	STILL_FACE	OWNER
Alaska	6	M	no	lupino	shepherd	Trotting	0	0.0	STILL_FACE	OWNER
Alaska	6	M	no	lupino	shepherd	Back	0	0.0	STILL_FACE	OWNER
Alaska	6	M	no	lupino	shepherd	Whining	1	2.069	STILL_FACE	OWNER
Alaska	6	M	no	lupino	shepherd	Barking	0	0.0	STILL_FACE	OWNER
Alaska	6	M	no	lupino	shepherd	Growling	0	0.0	STILL_FACE	OWNER
Alaska	6	M	no	lupino	shepherd	Head_towards_the_gate	0	0.0	STILL_FACE	OWNER
Alaska	6	M	no	lupino	shepherd	Head_towards_the_human	3	6.536	STILL_FACE	OWNER
Alaska	6	M	no	lupino	shepherd	Head_elsewhere	3	19.852	STILL_FACE	OWNER
Alaska	6	M	no	lupino	shepherd	Body_towards_the_human	1	26.393	STILL_FACE	OWNER
Alaska	6	M	no	lupino	shepherd	Body_elsewhere	0	0.0	STILL_FACE	OWNER
Alaska	6	M	no	lupino	shepherd	Scratching	0	NA	STILL_FACE	OWNER
Alaska	6	M	no	lupino	shepherd	Trembling	0	0.0	STILL_FACE	OWNER
Alaska	6	M	no	lupino	shepherd	Arching_the_back	0	NA	STILL_FACE	OWNER
Alaska	6	M	no	lupino	shepherd	Stretching	0	NA	STILL_FACE	OWNER
Alaska	6	M	no	lupino	shepherd	Sneezing	0	NA	STILL_FACE	OWNER
Alaska	6	M	no	lupino	shepherd	Resting	0	0.0	STILL_FACE	OWNER
Alaska	6	M	no	lupino	shepherd	Paw_Lifting	0	0.0	STILL_FACE	OWNER
Alaska	6	M	no	lupino	shepherd	Paw_Tapping	0	0.0	STILL_FACE	OWNER
Alaska	6	M	no	lupino	shepherd	Autogrooming	0	0.0	STILL_FACE	OWNER
Alaska	6	M	no	lupino	shepherd	Eating_grass	0	0.0	STILL_FACE	OWNER
Alaska	6	M	no	lupino	shepherd	Marking	0	NA	STILL_FACE	OWNER
Alaska	6	M	no	lupino	shepherd	Eliminating-mark	0	NA	STILL_FACE	OWNER
Alaska	6	M	no	lupino	shepherd	Digging	0	0.0	STILL_FACE	OWNER
Alaska	6	M	no	lupino	shepherd	Tail_Up	0	0.0	STILL_FACE	OWNER
Alaska	6	M	no	lupino	shepherd	Tail_Neutral	1	26.393	STILL_FACE	OWNER
Alaska	6	M	no	lupino	shepherd	Tail_Down	0	0.0	STILL_FACE	OWNER
Alaska	6	M	no	lupino	shepherd	Tail_Between_Legs	0	0.0	STILL_FACE	OWNER
Alaska	6	M	no	lupino	shepherd	Tail_Wagging	2	5.005	STILL_FACE	OWNER
Alaska	6	M	no	lupino	shepherd	High	0	0.0	STILL_FACE	OWNER
Alaska	6	M	no	lupino	shepherd	Neutral	2	25.057	STILL_FACE	OWNER
Alaska	6	M	no	lupino	shepherd	Low	1	1.334	STILL_FACE	OWNER
Alaska	6	M	no	lupino	shepherd	Near_(<1m)	1	26.393	STILL_FACE	OWNER
Alaska	6	M	no	lupino	shepherd	Far_(>1m)	0	0.0	STILL_FACE	OWNER
Alaska	6	M	no	lupino	shepherd	AU101-L	0	0.0	STILL_FACE	FAMILIAR_HUMAN
Alaska	6	M	no	lupino	shepherd	AU101-R	0	0.0	STILL_FACE	FAMILIAR_HUMAN
Alaska	6	M	no	lupino	shepherd	AU101	3	2.336	STILL_FACE	FAMILIAR_HUMAN
Alaska	6	M	no	lupino	shepherd	AU143	0	0.0	STILL_FACE	FAMILIAR_HUMAN
Alaska	6	M	no	lupino	shepherd	AU145-L	0	NA	STILL_FACE	FAMILIAR_HUMAN
Alaska	6	M	no	lupino	shepherd	AU145-R	0	NA	STILL_FACE	FAMILIAR_HUMAN
Alaska	6	M	no	lupino	shepherd	AU145	12	NA	STILL_FACE	FAMILIAR_HUMAN
Alaska	6	M	no	lupino	shepherd	AU109_+_110	0	0.0	STILL_FACE	FAMILIAR_HUMAN
Alaska	6	M	no	lupino	shepherd	AU27	1	NA	STILL_FACE	FAMILIAR_HUMAN
Alaska	6	M	no	lupino	shepherd	AD19	9	10.876	STILL_FACE	FAMILIAR_HUMAN
Alaska	6	M	no	lupino	shepherd	AD37-L	0	NA	STILL_FACE	FAMILIAR_HUMAN
Alaska	6	M	no	lupino	shepherd	AD37-R	0	NA	STILL_FACE	FAMILIAR_HUMAN
Alaska	6	M	no	lupino	shepherd	AD37	0	NA	STILL_FACE	FAMILIAR_HUMAN
Alaska	6	M	no	lupino	shepherd	AD137	1	NA	STILL_FACE	FAMILIAR_HUMAN
Alaska	6	M	no	lupino	shepherd	AD51	1	NA	STILL_FACE	FAMILIAR_HUMAN
Alaska	6	M	no	lupino	shepherd	AD52	3	NA	STILL_FACE	FAMILIAR_HUMAN
Alaska	6	M	no	lupino	shepherd	AD55	0	0.0	STILL_FACE	FAMILIAR_HUMAN
Alaska	6	M	no	lupino	shepherd	AD56	0	0.0	STILL_FACE	FAMILIAR_HUMAN
Alaska	6	M	no	lupino	shepherd	EAD101	5	20.217	STILL_FACE	FAMILIAR_HUMAN
Alaska	6	M	no	lupino	shepherd	EAD102	2	1.7	STILL_FACE	FAMILIAR_HUMAN
Alaska	6	M	no	lupino	shepherd	EAD103	0	0.0	STILL_FACE	FAMILIAR_HUMAN
Alaska	6	M	no	lupino	shepherd	EAD104-L	1	2.101	STILL_FACE	FAMILIAR_HUMAN
Alaska	6	M	no	lupino	shepherd	EAD104-R	4	3.799	STILL_FACE	FAMILIAR_HUMAN
Alaska	6	M	no	lupino	shepherd	EAD104	2	2.301	STILL_FACE	FAMILIAR_HUMAN
Alaska	6	M	no	lupino	shepherd	EAD105	0	0.0	STILL_FACE	FAMILIAR_HUMAN
Alaska	6	M	no	lupino	shepherd	AD40-A	2	2.502	STILL_FACE	FAMILIAR_HUMAN
Alaska	6	M	no	lupino	shepherd	AD40-O	0	0.0	STILL_FACE	FAMILIAR_HUMAN
Alaska	6	M	no	lupino	shepherd	AD81	0	0.0	STILL_FACE	FAMILIAR_HUMAN
Alaska	6	M	no	lupino	shepherd	GASPING	0	0.0	STILL_FACE	FAMILIAR_HUMAN
Alaska	6	M	no	lupino	shepherd	AD126	7	12.043	STILL_FACE	FAMILIAR_HUMAN
Alaska	6	M	no	lupino	shepherd	AD160	0	0.0	STILL_FACE	FAMILIAR_HUMAN
Alaska	6	M	no	lupino	shepherd	AD73	1	0.2	STILL_FACE	FAMILIAR_HUMAN
Alaska	6	M	no	lupino	shepherd	S_EYE	1	0.167	STILL_FACE	FAMILIAR_HUMAN
Alaska	6	M	no	lupino	shepherd	BLOW	0	0.0	STILL_FACE	FAMILIAR_HUMAN
Alaska	6	M	no	lupino	shepherd	Standing_up	0	0.0	STILL_FACE	FAMILIAR_HUMAN
Alaska	6	M	no	lupino	shepherd	Sitting	0	0.0	STILL_FACE	FAMILIAR_HUMAN
Alaska	6	M	no	lupino	shepherd	Laying	1	29.997	STILL_FACE	FAMILIAR_HUMAN
Alaska	6	M	no	lupino	shepherd	Still	0	0.0	STILL_FACE	FAMILIAR_HUMAN
Alaska	6	M	no	lupino	shepherd	Freezing	0	0.0	STILL_FACE	FAMILIAR_HUMAN
Alaska	6	M	no	lupino	shepherd	Pointing	0	0.0	STILL_FACE	FAMILIAR_HUMAN
Alaska	6	M	no	lupino	shepherd	Walking	0	0.0	STILL_FACE	FAMILIAR_HUMAN
Alaska	6	M	no	lupino	shepherd	Trotting	0	0.0	STILL_FACE	FAMILIAR_HUMAN
Alaska	6	M	no	lupino	shepherd	Back	0	0.0	STILL_FACE	FAMILIAR_HUMAN
Alaska	6	M	no	lupino	shepherd	Whining	0	0.0	STILL_FACE	FAMILIAR_HUMAN
Alaska	6	M	no	lupino	shepherd	Barking	0	0.0	STILL_FACE	FAMILIAR_HUMAN
Alaska	6	M	no	lupino	shepherd	Growling	0	0.0	STILL_FACE	FAMILIAR_HUMAN
Alaska	6	M	no	lupino	shepherd	Head_towards_the_gate	1	1.101	STILL_FACE	FAMILIAR_HUMAN
Alaska	6	M	no	lupino	shepherd	Head_towards_the_human	4	3.835	STILL_FACE	FAMILIAR_HUMAN
Alaska	6	M	no	lupino	shepherd	Head_elsewhere	4	25.053	STILL_FACE	FAMILIAR_HUMAN
Alaska	6	M	no	lupino	shepherd	Body_towards_the_human	0	0.0	STILL_FACE	FAMILIAR_HUMAN
Alaska	6	M	no	lupino	shepherd	Body_elsewhere	1	29.997	STILL_FACE	FAMILIAR_HUMAN
Alaska	6	M	no	lupino	shepherd	Scratching	0	NA	STILL_FACE	FAMILIAR_HUMAN
Alaska	6	M	no	lupino	shepherd	Trembling	0	0.0	STILL_FACE	FAMILIAR_HUMAN
Alaska	6	M	no	lupino	shepherd	Arching_the_back	0	NA	STILL_FACE	FAMILIAR_HUMAN
Alaska	6	M	no	lupino	shepherd	Stretching	0	NA	STILL_FACE	FAMILIAR_HUMAN
Alaska	6	M	no	lupino	shepherd	Sneezing	0	NA	STILL_FACE	FAMILIAR_HUMAN
Alaska	6	M	no	lupino	shepherd	Resting	1	29.997	STILL_FACE	FAMILIAR_HUMAN
Alaska	6	M	no	lupino	shepherd	Paw_Lifting	0	0.0	STILL_FACE	FAMILIAR_HUMAN
Alaska	6	M	no	lupino	shepherd	Paw_Tapping	0	0.0	STILL_FACE	FAMILIAR_HUMAN
Alaska	6	M	no	lupino	shepherd	Autogrooming	0	0.0	STILL_FACE	FAMILIAR_HUMAN
Alaska	6	M	no	lupino	shepherd	Eating_grass	0	0.0	STILL_FACE	FAMILIAR_HUMAN
Alaska	6	M	no	lupino	shepherd	Marking	0	NA	STILL_FACE	FAMILIAR_HUMAN
Alaska	6	M	no	lupino	shepherd	Eliminating-mark	0	NA	STILL_FACE	FAMILIAR_HUMAN
Alaska	6	M	no	lupino	shepherd	Digging	0	0.0	STILL_FACE	FAMILIAR_HUMAN
Alaska	6	M	no	lupino	shepherd	Tail_Up	0	0.0	STILL_FACE	FAMILIAR_HUMAN
Alaska	6	M	no	lupino	shepherd	Tail_Neutral	1	29.997	STILL_FACE	FAMILIAR_HUMAN
Alaska	6	M	no	lupino	shepherd	Tail_Down	0	0.0	STILL_FACE	FAMILIAR_HUMAN
Alaska	6	M	no	lupino	shepherd	Tail_Between_Legs	0	0.0	STILL_FACE	FAMILIAR_HUMAN
Alaska	6	M	no	lupino	shepherd	Tail_Wagging	0	0.0	STILL_FACE	FAMILIAR_HUMAN
Alaska	6	M	no	lupino	shepherd	High	0	0.0	STILL_FACE	FAMILIAR_HUMAN
Alaska	6	M	no	lupino	shepherd	Neutral	1	29.997	STILL_FACE	FAMILIAR_HUMAN
Alaska	6	M	no	lupino	shepherd	Low	0	0.0	STILL_FACE	FAMILIAR_HUMAN
Alaska	6	M	no	lupino	shepherd	Near_(<1m)	0	0.0	STILL_FACE	FAMILIAR_HUMAN
Alaska	6	M	no	lupino	shepherd	Far_(>1m)	1	29.997	STILL_FACE	FAMILIAR_HUMAN
Alaska	6	M	no	lupino	shepherd	AU101-L	0	0.0	FACE_AWAY	OWNER
Alaska	6	M	no	lupino	shepherd	AU101-R	0	0.0	FACE_AWAY	OWNER
Alaska	6	M	no	lupino	shepherd	AU101	7	7.306	FACE_AWAY	OWNER
Alaska	6	M	no	lupino	shepherd	AU143	0	0.0	FACE_AWAY	OWNER
Alaska	6	M	no	lupino	shepherd	AU145-L	0	NA	FACE_AWAY	OWNER
Alaska	6	M	no	lupino	shepherd	AU145-R	0	NA	FACE_AWAY	OWNER
Alaska	6	M	no	lupino	shepherd	AU145	9	NA	FACE_AWAY	OWNER
Alaska	6	M	no	lupino	shepherd	AU109_+_110	0	0.0	FACE_AWAY	OWNER
Alaska	6	M	no	lupino	shepherd	AU27	0	NA	FACE_AWAY	OWNER
Alaska	6	M	no	lupino	shepherd	AD19	4	26.86	FACE_AWAY	OWNER
Alaska	6	M	no	lupino	shepherd	AD37-L	0	NA	FACE_AWAY	OWNER
Alaska	6	M	no	lupino	shepherd	AD37-R	1	NA	FACE_AWAY	OWNER
Alaska	6	M	no	lupino	shepherd	AD37	0	NA	FACE_AWAY	OWNER
Alaska	6	M	no	lupino	shepherd	AD137	0	NA	FACE_AWAY	OWNER
Alaska	6	M	no	lupino	shepherd	AD51	4	NA	FACE_AWAY	OWNER
Alaska	6	M	no	lupino	shepherd	AD52	2	NA	FACE_AWAY	OWNER
Alaska	6	M	no	lupino	shepherd	AD55	0	0.0	FACE_AWAY	OWNER
Alaska	6	M	no	lupino	shepherd	AD56	0	0.0	FACE_AWAY	OWNER
Alaska	6	M	no	lupino	shepherd	EAD101	4	3.132	FACE_AWAY	OWNER
Alaska	6	M	no	lupino	shepherd	EAD102	0	0.0	FACE_AWAY	OWNER
Alaska	6	M	no	lupino	shepherd	EAD103	0	0.0	FACE_AWAY	OWNER
Alaska	6	M	no	lupino	shepherd	EAD104-L	1	4.07	FACE_AWAY	OWNER
Alaska	6	M	no	lupino	shepherd	EAD104-R	3	4.368	FACE_AWAY	OWNER
Alaska	6	M	no	lupino	shepherd	EAD104	6	18.347	FACE_AWAY	OWNER
Alaska	6	M	no	lupino	shepherd	EAD105	0	0.0	FACE_AWAY	OWNER
Alaska	6	M	no	lupino	shepherd	AD40-A	0	0.0	FACE_AWAY	OWNER
Alaska	6	M	no	lupino	shepherd	AD40-O	0	0.0	FACE_AWAY	OWNER
Alaska	6	M	no	lupino	shepherd	AD81	0	0.0	FACE_AWAY	OWNER
Alaska	6	M	no	lupino	shepherd	GASPING	0	0.0	FACE_AWAY	OWNER
Alaska	6	M	no	lupino	shepherd	AD126	3	27.228	FACE_AWAY	OWNER
Alaska	6	M	no	lupino	shepherd	AD160	0	0.0	FACE_AWAY	OWNER
Alaska	6	M	no	lupino	shepherd	AD73	0	0.0	FACE_AWAY	OWNER
Alaska	6	M	no	lupino	shepherd	S_EYE	1	0.133	FACE_AWAY	OWNER
Alaska	6	M	no	lupino	shepherd	BLOW	0	0.0	FACE_AWAY	OWNER
Alaska	6	M	no	lupino	shepherd	Standing_up	0	0.0	FACE_AWAY	OWNER
Alaska	6	M	no	lupino	shepherd	Sitting	1	3.435	FACE_AWAY	OWNER
Alaska	6	M	no	lupino	shepherd	Laying	1	26.627	FACE_AWAY	OWNER
Alaska	6	M	no	lupino	shepherd	Still	2	29.429	FACE_AWAY	OWNER
Alaska	6	M	no	lupino	shepherd	Freezing	0	0.0	FACE_AWAY	OWNER
Alaska	6	M	no	lupino	shepherd	Pointing	0	0.0	FACE_AWAY	OWNER
Alaska	6	M	no	lupino	shepherd	Walking	0	0.0	FACE_AWAY	OWNER
Alaska	6	M	no	lupino	shepherd	Trotting	0	0.0	FACE_AWAY	OWNER
Alaska	6	M	no	lupino	shepherd	Back	0	0.0	FACE_AWAY	OWNER
Alaska	6	M	no	lupino	shepherd	Whining	1	3.67	FACE_AWAY	OWNER
Alaska	6	M	no	lupino	shepherd	Barking	0	0.0	FACE_AWAY	OWNER
Alaska	6	M	no	lupino	shepherd	Growling	0	0.0	FACE_AWAY	OWNER
Alaska	6	M	no	lupino	shepherd	Head_towards_the_gate	0	0.0	FACE_AWAY	OWNER
Alaska	6	M	no	lupino	shepherd	Head_towards_the_human	7	3.963	FACE_AWAY	OWNER
Alaska	6	M	no	lupino	shepherd	Head_elsewhere	8	26.086	FACE_AWAY	OWNER
Alaska	6	M	no	lupino	shepherd	Body_towards_the_human	1	30.063	FACE_AWAY	OWNER
Alaska	6	M	no	lupino	shepherd	Body_elsewhere	0	0.0	FACE_AWAY	OWNER
Alaska	6	M	no	lupino	shepherd	Scratching	0	NA	FACE_AWAY	OWNER
Alaska	6	M	no	lupino	shepherd	Trembling	0	0.0	FACE_AWAY	OWNER
Alaska	6	M	no	lupino	shepherd	Arching_the_back	0	NA	FACE_AWAY	OWNER
Alaska	6	M	no	lupino	shepherd	Stretching	0	NA	FACE_AWAY	OWNER
Alaska	6	M	no	lupino	shepherd	Sneezing	0	NA	FACE_AWAY	OWNER
Alaska	6	M	no	lupino	shepherd	Resting	0	0.0	FACE_AWAY	OWNER
Alaska	6	M	no	lupino	shepherd	Paw_Lifting	0	0.0	FACE_AWAY	OWNER
Alaska	6	M	no	lupino	shepherd	Paw_Tapping	0	0.0	FACE_AWAY	OWNER
Alaska	6	M	no	lupino	shepherd	Autogrooming	0	0.0	FACE_AWAY	OWNER
Alaska	6	M	no	lupino	shepherd	Eating_grass	0	0.0	FACE_AWAY	OWNER
Alaska	6	M	no	lupino	shepherd	Marking	0	NA	FACE_AWAY	OWNER
Alaska	6	M	no	lupino	shepherd	Eliminating-mark	0	NA	FACE_AWAY	OWNER
Alaska	6	M	no	lupino	shepherd	Digging	0	0.0	FACE_AWAY	OWNER
Alaska	6	M	no	lupino	shepherd	Tail_Up	0	0.0	FACE_AWAY	OWNER
Alaska	6	M	no	lupino	shepherd	Tail_Neutral	1	30.063	FACE_AWAY	OWNER
Alaska	6	M	no	lupino	shepherd	Tail_Down	0	0.0	FACE_AWAY	OWNER
Alaska	6	M	no	lupino	shepherd	Tail_Between_Legs	0	0.0	FACE_AWAY	OWNER
Alaska	6	M	no	lupino	shepherd	Tail_Wagging	2	3.704	FACE_AWAY	OWNER
Alaska	6	M	no	lupino	shepherd	High	0	0.0	FACE_AWAY	OWNER
Alaska	6	M	no	lupino	shepherd	Neutral	1	30.063	FACE_AWAY	OWNER
Alaska	6	M	no	lupino	shepherd	Low	0	0.0	FACE_AWAY	OWNER
Alaska	6	M	no	lupino	shepherd	Near_(<1m)	1	30.063	FACE_AWAY	OWNER
Alaska	6	M	no	lupino	shepherd	Far_(>1m)	0	0.0	FACE_AWAY	OWNER
Alaska	6	M	no	lupino	shepherd	AU101-L	0	0.0	FACE_AWAY	FAMILIAR_HUMAN
Alaska	6	M	no	lupino	shepherd	AU101-R	0	0.0	FACE_AWAY	FAMILIAR_HUMAN
Alaska	6	M	no	lupino	shepherd	AU101	4	5.705	FACE_AWAY	FAMILIAR_HUMAN
Alaska	6	M	no	lupino	shepherd	AU143	0	0.0	FACE_AWAY	FAMILIAR_HUMAN
Alaska	6	M	no	lupino	shepherd	AU145-L	0	NA	FACE_AWAY	FAMILIAR_HUMAN
Alaska	6	M	no	lupino	shepherd	AU145-R	0	NA	FACE_AWAY	FAMILIAR_HUMAN
Alaska	6	M	no	lupino	shepherd	AU145	18	NA	FACE_AWAY	FAMILIAR_HUMAN
Alaska	6	M	no	lupino	shepherd	AU109_+_110	0	0.0	FACE_AWAY	FAMILIAR_HUMAN
Alaska	6	M	no	lupino	shepherd	AU27	0	NA	FACE_AWAY	FAMILIAR_HUMAN
Alaska	6	M	no	lupino	shepherd	AD19	4	13.313	FACE_AWAY	FAMILIAR_HUMAN
Alaska	6	M	no	lupino	shepherd	AD37-L	0	NA	FACE_AWAY	FAMILIAR_HUMAN
Alaska	6	M	no	lupino	shepherd	AD37-R	1	NA	FACE_AWAY	FAMILIAR_HUMAN
Alaska	6	M	no	lupino	shepherd	AD37	0	NA	FACE_AWAY	FAMILIAR_HUMAN
Alaska	6	M	no	lupino	shepherd	AD137	0	NA	FACE_AWAY	FAMILIAR_HUMAN
Alaska	6	M	no	lupino	shepherd	AD51	4	NA	FACE_AWAY	FAMILIAR_HUMAN
Alaska	6	M	no	lupino	shepherd	AD52	2	NA	FACE_AWAY	FAMILIAR_HUMAN
Alaska	6	M	no	lupino	shepherd	AD55	0	0.0	FACE_AWAY	FAMILIAR_HUMAN
Alaska	6	M	no	lupino	shepherd	AD56	1	2.669	FACE_AWAY	FAMILIAR_HUMAN
Alaska	6	M	no	lupino	shepherd	EAD101	5	25.489	FACE_AWAY	FAMILIAR_HUMAN
Alaska	6	M	no	lupino	shepherd	EAD102	1	0.201	FACE_AWAY	FAMILIAR_HUMAN
Alaska	6	M	no	lupino	shepherd	EAD103	0	0.0	FACE_AWAY	FAMILIAR_HUMAN
Alaska	6	M	no	lupino	shepherd	EAD104-L	0	0.0	FACE_AWAY	FAMILIAR_HUMAN
Alaska	6	M	no	lupino	shepherd	EAD104-R	4	2.933	FACE_AWAY	FAMILIAR_HUMAN
Alaska	6	M	no	lupino	shepherd	EAD104	3	1.732	FACE_AWAY	FAMILIAR_HUMAN
Alaska	6	M	no	lupino	shepherd	EAD105	0	0.0	FACE_AWAY	FAMILIAR_HUMAN
Alaska	6	M	no	lupino	shepherd	AD40-A	2	3.136	FACE_AWAY	FAMILIAR_HUMAN
Alaska	6	M	no	lupino	shepherd	AD40-O	0	0.0	FACE_AWAY	FAMILIAR_HUMAN
Alaska	6	M	no	lupino	shepherd	AD81	0	0.0	FACE_AWAY	FAMILIAR_HUMAN
Alaska	6	M	no	lupino	shepherd	GASPING	0	0.0	FACE_AWAY	FAMILIAR_HUMAN
Alaska	6	M	no	lupino	shepherd	AD126	5	12.312	FACE_AWAY	FAMILIAR_HUMAN
Alaska	6	M	no	lupino	shepherd	AD160	0	0.0	FACE_AWAY	FAMILIAR_HUMAN
Alaska	6	M	no	lupino	shepherd	AD73	1	0.434	FACE_AWAY	FAMILIAR_HUMAN
Alaska	6	M	no	lupino	shepherd	S_EYE	0	0.0	FACE_AWAY	FAMILIAR_HUMAN
Alaska	6	M	no	lupino	shepherd	BLOW	0	0.0	FACE_AWAY	FAMILIAR_HUMAN
Alaska	6	M	no	lupino	shepherd	Standing_up	0	0.0	FACE_AWAY	FAMILIAR_HUMAN
Alaska	6	M	no	lupino	shepherd	Sitting	0	0.0	FACE_AWAY	FAMILIAR_HUMAN
Alaska	6	M	no	lupino	shepherd	Laying	1	30.03	FACE_AWAY	FAMILIAR_HUMAN
Alaska	6	M	no	lupino	shepherd	Still	0	0.0	FACE_AWAY	FAMILIAR_HUMAN
Alaska	6	M	no	lupino	shepherd	Freezing	0	0.0	FACE_AWAY	FAMILIAR_HUMAN
Alaska	6	M	no	lupino	shepherd	Pointing	0	0.0	FACE_AWAY	FAMILIAR_HUMAN
Alaska	6	M	no	lupino	shepherd	Walking	0	0.0	FACE_AWAY	FAMILIAR_HUMAN
Alaska	6	M	no	lupino	shepherd	Trotting	0	0.0	FACE_AWAY	FAMILIAR_HUMAN
Alaska	6	M	no	lupino	shepherd	Back	0	0.0	FACE_AWAY	FAMILIAR_HUMAN
Alaska	6	M	no	lupino	shepherd	Whining	0	0.0	FACE_AWAY	FAMILIAR_HUMAN
Alaska	6	M	no	lupino	shepherd	Barking	0	0.0	FACE_AWAY	FAMILIAR_HUMAN
Alaska	6	M	no	lupino	shepherd	Growling	0	0.0	FACE_AWAY	FAMILIAR_HUMAN
Alaska	6	M	no	lupino	shepherd	Head_towards_the_gate	0	0.0	FACE_AWAY	FAMILIAR_HUMAN
Alaska	6	M	no	lupino	shepherd	Head_towards_the_human	2	1.867	FACE_AWAY	FAMILIAR_HUMAN
Alaska	6	M	no	lupino	shepherd	Head_elsewhere	2	28.16	FACE_AWAY	FAMILIAR_HUMAN
Alaska	6	M	no	lupino	shepherd	Body_towards_the_human	0	0.0	FACE_AWAY	FAMILIAR_HUMAN
Alaska	6	M	no	lupino	shepherd	Body_elsewhere	1	30.03	FACE_AWAY	FAMILIAR_HUMAN
Alaska	6	M	no	lupino	shepherd	Scratching	0	NA	FACE_AWAY	FAMILIAR_HUMAN
Alaska	6	M	no	lupino	shepherd	Trembling	0	0.0	FACE_AWAY	FAMILIAR_HUMAN
Alaska	6	M	no	lupino	shepherd	Arching_the_back	0	NA	FACE_AWAY	FAMILIAR_HUMAN
Alaska	6	M	no	lupino	shepherd	Stretching	0	NA	FACE_AWAY	FAMILIAR_HUMAN
Alaska	6	M	no	lupino	shepherd	Sneezing	0	NA	FACE_AWAY	FAMILIAR_HUMAN
Alaska	6	M	no	lupino	shepherd	Resting	1	30.03	FACE_AWAY	FAMILIAR_HUMAN
Alaska	6	M	no	lupino	shepherd	Paw_Lifting	0	0.0	FACE_AWAY	FAMILIAR_HUMAN
Alaska	6	M	no	lupino	shepherd	Paw_Tapping	0	0.0	FACE_AWAY	FAMILIAR_HUMAN
Alaska	6	M	no	lupino	shepherd	Autogrooming	0	0.0	FACE_AWAY	FAMILIAR_HUMAN
Alaska	6	M	no	lupino	shepherd	Eating_grass	0	0.0	FACE_AWAY	FAMILIAR_HUMAN
Alaska	6	M	no	lupino	shepherd	Marking	0	NA	FACE_AWAY	FAMILIAR_HUMAN
Alaska	6	M	no	lupino	shepherd	Eliminating-mark	0	NA	FACE_AWAY	FAMILIAR_HUMAN
Alaska	6	M	no	lupino	shepherd	Digging	0	0.0	FACE_AWAY	FAMILIAR_HUMAN
Alaska	6	M	no	lupino	shepherd	Tail_Up	0	0.0	FACE_AWAY	FAMILIAR_HUMAN
Alaska	6	M	no	lupino	shepherd	Tail_Neutral	1	30.03	FACE_AWAY	FAMILIAR_HUMAN
Alaska	6	M	no	lupino	shepherd	Tail_Down	0	0.0	FACE_AWAY	FAMILIAR_HUMAN
Alaska	6	M	no	lupino	shepherd	Tail_Between_Legs	0	0.0	FACE_AWAY	FAMILIAR_HUMAN
Alaska	6	M	no	lupino	shepherd	Tail_Wagging	0	0.0	FACE_AWAY	FAMILIAR_HUMAN
Alaska	6	M	no	lupino	shepherd	High	0	0.0	FACE_AWAY	FAMILIAR_HUMAN
Alaska	6	M	no	lupino	shepherd	Neutral	1	30.03	FACE_AWAY	FAMILIAR_HUMAN
Alaska	6	M	no	lupino	shepherd	Low	0	0.0	FACE_AWAY	FAMILIAR_HUMAN
Alaska	6	M	no	lupino	shepherd	Near_(<1m)	0	0.0	FACE_AWAY	FAMILIAR_HUMAN
Alaska	6	M	no	lupino	shepherd	Far_(>1m)	1	30.03	FACE_AWAY	FAMILIAR_HUMAN
Alice	4	F	no	oropa_shepherd_mix	shepherd	AU101-L	0	0	Int1	OWNER
Alice	4	F	no	oropa_shepherd_mix	shepherd	AU101-R	0	0	Int1	OWNER
Alice	4	F	no	oropa_shepherd_mix	shepherd	AU101	3	16.501	Int1	OWNER
Alice	4	F	no	oropa_shepherd_mix	shepherd	AU143	0	0	Int1	OWNER
Alice	4	F	no	oropa_shepherd_mix	shepherd	AU145-L	0	NA	Int1	OWNER
Alice	4	F	no	oropa_shepherd_mix	shepherd	AU145-R	0	NA	Int1	OWNER
Alice	4	F	no	oropa_shepherd_mix	shepherd	AU145	7	NA	Int1	OWNER
Alice	4	F	no	oropa_shepherd_mix	shepherd	AU109_+_110	0	0	Int1	OWNER
Alice	4	F	no	oropa_shepherd_mix	shepherd	AU27	0	NA	Int1	OWNER
Alice	4	F	no	oropa_shepherd_mix	shepherd	AD19	1	29.987	Int1	OWNER
Alice	4	F	no	oropa_shepherd_mix	shepherd	AD37-L	0	NA	Int1	OWNER
Alice	4	F	no	oropa_shepherd_mix	shepherd	AD37-R	0	NA	Int1	OWNER
Alice	4	F	no	oropa_shepherd_mix	shepherd	AD37	0	NA	Int1	OWNER
Alice	4	F	no	oropa_shepherd_mix	shepherd	AD137	0	NA	Int1	OWNER
Alice	4	F	no	oropa_shepherd_mix	shepherd	AD51	1	NA	Int1	OWNER
Alice	4	F	no	oropa_shepherd_mix	shepherd	AD52	3	NA	Int1	OWNER
Alice	4	F	no	oropa_shepherd_mix	shepherd	AD55	0	0	Int1	OWNER
Alice	4	F	no	oropa_shepherd_mix	shepherd	AD56	0	0	Int1	OWNER
Alice	4	F	no	oropa_shepherd_mix	shepherd	EAD101	5	7.738	Int1	OWNER
Alice	4	F	no	oropa_shepherd_mix	shepherd	EAD102	0	0	Int1	OWNER
Alice	4	F	no	oropa_shepherd_mix	shepherd	EAD103	2	6.247	Int1	OWNER
Alice	4	F	no	oropa_shepherd_mix	shepherd	EAD104-L	0	0	Int1	OWNER
Alice	4	F	no	oropa_shepherd_mix	shepherd	EAD104-R	0	0	Int1	OWNER
Alice	4	F	no	oropa_shepherd_mix	shepherd	EAD104	1	2.998	Int1	OWNER
Alice	4	F	no	oropa_shepherd_mix	shepherd	EAD105	5	11.5	Int1	OWNER
Alice	4	F	no	oropa_shepherd_mix	shepherd	AD40-A	0	0	Int1	OWNER
Alice	4	F	no	oropa_shepherd_mix	shepherd	AD40-O	4	17.997	Int1	OWNER
Alice	4	F	no	oropa_shepherd_mix	shepherd	AD81	0	0	Int1	OWNER
Alice	4	F	no	oropa_shepherd_mix	shepherd	GASPING	0	0	Int1	OWNER
Alice	4	F	no	oropa_shepherd_mix	shepherd	AD126	0	0	Int1	OWNER
Alice	4	F	no	oropa_shepherd_mix	shepherd	AD160	0	0	Int1	OWNER
Alice	4	F	no	oropa_shepherd_mix	shepherd	AD73	0	0	Int1	OWNER
Alice	4	F	no	oropa_shepherd_mix	shepherd	S_EYE	0	0	Int1	OWNER
Alice	4	F	no	oropa_shepherd_mix	shepherd	BLOW	0	0	Int1	OWNER
Alice	4	F	no	oropa_shepherd_mix	shepherd	Standing_up	1	30.004	Int1	OWNER
Alice	4	F	no	oropa_shepherd_mix	shepherd	Sitting	1	0.501	Int1	OWNER
Alice	4	F	no	oropa_shepherd_mix	shepherd	Laying	0	0	Int1	OWNER
Alice	4	F	no	oropa_shepherd_mix	shepherd	Still	3	21.505	Int1	OWNER
Alice	4	F	no	oropa_shepherd_mix	shepherd	Freezing	0	0	Int1	OWNER
Alice	4	F	no	oropa_shepherd_mix	shepherd	Pointing	0	0	Int1	OWNER
Alice	4	F	no	oropa_shepherd_mix	shepherd	Walking	2	8.997	Int1	OWNER
Alice	4	F	no	oropa_shepherd_mix	shepherd	Trotting	0	0	Int1	OWNER
Alice	4	F	no	oropa_shepherd_mix	shepherd	Back	0	0	Int1	OWNER
Alice	4	F	no	oropa_shepherd_mix	shepherd	Whining	0	0	Int1	OWNER
Alice	4	F	no	oropa_shepherd_mix	shepherd	Barking	0	0	Int1	OWNER
Alice	4	F	no	oropa_shepherd_mix	shepherd	Growling	0	0	Int1	OWNER
Alice	4	F	no	oropa_shepherd_mix	shepherd	Head_towards_the_gate	2	1.775	Int1	OWNER
Alice	4	F	no	oropa_shepherd_mix	shepherd	Head_towards_the_human	4	26.476	Int1	OWNER
Alice	4	F	no	oropa_shepherd_mix	shepherd	Head_elsewhere	1	2.249	Int1	OWNER
Alice	4	F	no	oropa_shepherd_mix	shepherd	Body_towards_the_human	2	28.255	Int1	OWNER
Alice	4	F	no	oropa_shepherd_mix	shepherd	Body_elsewhere	1	2.249	Int1	OWNER
Alice	4	F	no	oropa_shepherd_mix	shepherd	Scratching	0	NA	Int1	OWNER
Alice	4	F	no	oropa_shepherd_mix	shepherd	Trembling	0	0	Int1	OWNER
Alice	4	F	no	oropa_shepherd_mix	shepherd	Arching_the_back	0	NA	Int1	OWNER
Alice	4	F	no	oropa_shepherd_mix	shepherd	Stretching	0	NA	Int1	OWNER
Alice	4	F	no	oropa_shepherd_mix	shepherd	Sneezing	0	NA	Int1	OWNER
Alice	4	F	no	oropa_shepherd_mix	shepherd	Resting	0	0	Int1	OWNER
Alice	4	F	no	oropa_shepherd_mix	shepherd	Paw_Lifting	0	0	Int1	OWNER
Alice	4	F	no	oropa_shepherd_mix	shepherd	Paw_Tapping	0	0	Int1	OWNER
Alice	4	F	no	oropa_shepherd_mix	shepherd	Autogrooming	0	0	Int1	OWNER
Alice	4	F	no	oropa_shepherd_mix	shepherd	Eating_grass	0	0	Int1	OWNER
Alice	4	F	no	oropa_shepherd_mix	shepherd	Marking	0	NA	Int1	OWNER
Alice	4	F	no	oropa_shepherd_mix	shepherd	Eliminating-mark	0	NA	Int1	OWNER
Alice	4	F	no	oropa_shepherd_mix	shepherd	Digging	0	0	Int1	OWNER
Alice	4	F	no	oropa_shepherd_mix	shepherd	Tail_Up	1	1.503	Int1	OWNER
Alice	4	F	no	oropa_shepherd_mix	shepherd	Tail_Neutral	2	14.747	Int1	OWNER
Alice	4	F	no	oropa_shepherd_mix	shepherd	Tail_Down	2	14.251	Int1	OWNER
Alice	4	F	no	oropa_shepherd_mix	shepherd	Tail_Between_Legs	0	0	Int1	OWNER
Alice	4	F	no	oropa_shepherd_mix	shepherd	Tail_Wagging	2	27.501	Int1	OWNER
Alice	4	F	no	oropa_shepherd_mix	shepherd	High	0	0	Int1	OWNER
Alice	4	F	no	oropa_shepherd_mix	shepherd	Neutral	1	30.506	Int1	OWNER
Alice	4	F	no	oropa_shepherd_mix	shepherd	Low	0	0	Int1	OWNER
Alice	4	F	no	oropa_shepherd_mix	shepherd	Near_(<1m)	2	28.255	Int1	OWNER
Alice	4	F	no	oropa_shepherd_mix	shepherd	Far_(>1m)	1	2.249	Int1	OWNER
Alice	4	F	no	oropa_shepherd_mix	shepherd	AU101-L	0	0	Int1	FAMILIAR_HUMAN
Alice	4	F	no	oropa_shepherd_mix	shepherd	AU101-R	0	0	Int1	FAMILIAR_HUMAN
Alice	4	F	no	oropa_shepherd_mix	shepherd	AU101	4	18.526	Int1	FAMILIAR_HUMAN
Alice	4	F	no	oropa_shepherd_mix	shepherd	AU143	0	0	Int1	FAMILIAR_HUMAN
Alice	4	F	no	oropa_shepherd_mix	shepherd	AU145-L	0	NA	Int1	FAMILIAR_HUMAN
Alice	4	F	no	oropa_shepherd_mix	shepherd	AU145-R	0	NA	Int1	FAMILIAR_HUMAN
Alice	4	F	no	oropa_shepherd_mix	shepherd	AU145	5	NA	Int1	FAMILIAR_HUMAN
Alice	4	F	no	oropa_shepherd_mix	shepherd	AU109_+_110	0	0	Int1	FAMILIAR_HUMAN
Alice	4	F	no	oropa_shepherd_mix	shepherd	AU27	0	NA	Int1	FAMILIAR_HUMAN
Alice	4	F	no	oropa_shepherd_mix	shepherd	AD19	3	28.25	Int1	FAMILIAR_HUMAN
Alice	4	F	no	oropa_shepherd_mix	shepherd	AD37-L	0	NA	Int1	FAMILIAR_HUMAN
Alice	4	F	no	oropa_shepherd_mix	shepherd	AD37-R	1	NA	Int1	FAMILIAR_HUMAN
Alice	4	F	no	oropa_shepherd_mix	shepherd	AD37	0	NA	Int1	FAMILIAR_HUMAN
Alice	4	F	no	oropa_shepherd_mix	shepherd	AD137	0	NA	Int1	FAMILIAR_HUMAN
Alice	4	F	no	oropa_shepherd_mix	shepherd	AD51	2	NA	Int1	FAMILIAR_HUMAN
Alice	4	F	no	oropa_shepherd_mix	shepherd	AD52	3	NA	Int1	FAMILIAR_HUMAN
Alice	4	F	no	oropa_shepherd_mix	shepherd	AD55	0	0	Int1	FAMILIAR_HUMAN
Alice	4	F	no	oropa_shepherd_mix	shepherd	AD56	0	0	Int1	FAMILIAR_HUMAN
Alice	4	F	no	oropa_shepherd_mix	shepherd	EAD101	3	7.497	Int1	FAMILIAR_HUMAN
Alice	4	F	no	oropa_shepherd_mix	shepherd	EAD102	1	2.999	Int1	FAMILIAR_HUMAN
Alice	4	F	no	oropa_shepherd_mix	shepherd	EAD103	1	3.746	Int1	FAMILIAR_HUMAN
Alice	4	F	no	oropa_shepherd_mix	shepherd	EAD104-L	0	0	Int1	FAMILIAR_HUMAN
Alice	4	F	no	oropa_shepherd_mix	shepherd	EAD104-R	0	0	Int1	FAMILIAR_HUMAN
Alice	4	F	no	oropa_shepherd_mix	shepherd	EAD104	2	10.25	Int1	FAMILIAR_HUMAN
Alice	4	F	no	oropa_shepherd_mix	shepherd	EAD105	2	5.752	Int1	FAMILIAR_HUMAN
Alice	4	F	no	oropa_shepherd_mix	shepherd	AD40-A	1	0.75	Int1	FAMILIAR_HUMAN
Alice	4	F	no	oropa_shepherd_mix	shepherd	AD40-O	0	0	Int1	FAMILIAR_HUMAN
Alice	4	F	no	oropa_shepherd_mix	shepherd	AD81	0	0	Int1	FAMILIAR_HUMAN
Alice	4	F	no	oropa_shepherd_mix	shepherd	GASPING	0	0	Int1	FAMILIAR_HUMAN
Alice	4	F	no	oropa_shepherd_mix	shepherd	AD126	5	22.755	Int1	FAMILIAR_HUMAN
Alice	4	F	no	oropa_shepherd_mix	shepherd	AD160	0	0	Int1	FAMILIAR_HUMAN
Alice	4	F	no	oropa_shepherd_mix	shepherd	AD73	0	0	Int1	FAMILIAR_HUMAN
Alice	4	F	no	oropa_shepherd_mix	shepherd	S_EYE	0	0	Int1	FAMILIAR_HUMAN
Alice	4	F	no	oropa_shepherd_mix	shepherd	BLOW	0	0	Int1	FAMILIAR_HUMAN
Alice	4	F	no	oropa_shepherd_mix	shepherd	Standing_up	2	24.26	Int1	FAMILIAR_HUMAN
Alice	4	F	no	oropa_shepherd_mix	shepherd	Sitting	1	5.251	Int1	FAMILIAR_HUMAN
Alice	4	F	no	oropa_shepherd_mix	shepherd	Laying	0	0	Int1	FAMILIAR_HUMAN
Alice	4	F	no	oropa_shepherd_mix	shepherd	Still	3	21.253	Int1	FAMILIAR_HUMAN
Alice	4	F	no	oropa_shepherd_mix	shepherd	Freezing	0	0	Int1	FAMILIAR_HUMAN
Alice	4	F	no	oropa_shepherd_mix	shepherd	Pointing	0	0	Int1	FAMILIAR_HUMAN
Alice	4	F	no	oropa_shepherd_mix	shepherd	Walking	3	8.255	Int1	FAMILIAR_HUMAN
Alice	4	F	no	oropa_shepherd_mix	shepherd	Trotting	0	0	Int1	FAMILIAR_HUMAN
Alice	4	F	no	oropa_shepherd_mix	shepherd	Back	0	0	Int1	FAMILIAR_HUMAN
Alice	4	F	no	oropa_shepherd_mix	shepherd	Whining	0	0	Int1	FAMILIAR_HUMAN
Alice	4	F	no	oropa_shepherd_mix	shepherd	Barking	0	0	Int1	FAMILIAR_HUMAN
Alice	4	F	no	oropa_shepherd_mix	shepherd	Growling	0	0	Int1	FAMILIAR_HUMAN
Alice	4	F	no	oropa_shepherd_mix	shepherd	Head_towards_the_gate	4	9.247	Int1	FAMILIAR_HUMAN
Alice	4	F	no	oropa_shepherd_mix	shepherd	Head_towards_the_human	5	20.746	Int1	FAMILIAR_HUMAN
Alice	4	F	no	oropa_shepherd_mix	shepherd	Head_elsewhere	0	0	Int1	FAMILIAR_HUMAN
Alice	4	F	no	oropa_shepherd_mix	shepherd	Body_towards_the_human	2	18.01	Int1	FAMILIAR_HUMAN
Alice	4	F	no	oropa_shepherd_mix	shepherd	Body_elsewhere	2	11.988	Int1	FAMILIAR_HUMAN
Alice	4	F	no	oropa_shepherd_mix	shepherd	Scratching	0	NA	Int1	FAMILIAR_HUMAN
Alice	4	F	no	oropa_shepherd_mix	shepherd	Trembling	0	0	Int1	FAMILIAR_HUMAN
Alice	4	F	no	oropa_shepherd_mix	shepherd	Arching_the_back	0	NA	Int1	FAMILIAR_HUMAN
Alice	4	F	no	oropa_shepherd_mix	shepherd	Stretching	0	NA	Int1	FAMILIAR_HUMAN
Alice	4	F	no	oropa_shepherd_mix	shepherd	Sneezing	0	NA	Int1	FAMILIAR_HUMAN
Alice	4	F	no	oropa_shepherd_mix	shepherd	Resting	0	0	Int1	FAMILIAR_HUMAN
Alice	4	F	no	oropa_shepherd_mix	shepherd	Paw_Lifting	0	0	Int1	FAMILIAR_HUMAN
Alice	4	F	no	oropa_shepherd_mix	shepherd	Paw_Tapping	0	0	Int1	FAMILIAR_HUMAN
Alice	4	F	no	oropa_shepherd_mix	shepherd	Autogrooming	0	0	Int1	FAMILIAR_HUMAN
Alice	4	F	no	oropa_shepherd_mix	shepherd	Eating_grass	0	0	Int1	FAMILIAR_HUMAN
Alice	4	F	no	oropa_shepherd_mix	shepherd	Marking	0	NA	Int1	FAMILIAR_HUMAN
Alice	4	F	no	oropa_shepherd_mix	shepherd	Eliminating-mark	0	NA	Int1	FAMILIAR_HUMAN
Alice	4	F	no	oropa_shepherd_mix	shepherd	Digging	0	0	Int1	FAMILIAR_HUMAN
Alice	4	F	no	oropa_shepherd_mix	shepherd	Tail_Up	0	0	Int1	FAMILIAR_HUMAN
Alice	4	F	no	oropa_shepherd_mix	shepherd	Tail_Neutral	1	7.249	Int1	FAMILIAR_HUMAN
Alice	4	F	no	oropa_shepherd_mix	shepherd	Tail_Down	3	18.249	Int1	FAMILIAR_HUMAN
Alice	4	F	no	oropa_shepherd_mix	shepherd	Tail_Between_Legs	0	0	Int1	FAMILIAR_HUMAN
Alice	4	F	no	oropa_shepherd_mix	shepherd	Tail_Wagging	2	5.999	Int1	FAMILIAR_HUMAN
Alice	4	F	no	oropa_shepherd_mix	shepherd	High	0	0	Int1	FAMILIAR_HUMAN
Alice	4	F	no	oropa_shepherd_mix	shepherd	Neutral	1	29.513	Int1	FAMILIAR_HUMAN
Alice	4	F	no	oropa_shepherd_mix	shepherd	Low	0	0	Int1	FAMILIAR_HUMAN
Alice	4	F	no	oropa_shepherd_mix	shepherd	Near_(<1m)	2	25.262	Int1	FAMILIAR_HUMAN
Alice	4	F	no	oropa_shepherd_mix	shepherd	Far_(>1m)	1	4.249	Int1	FAMILIAR_HUMAN
Alice	4	F	no	oropa_shepherd_mix	shepherd	AU101-L	0	0	STILL_FACE	OWNER
Alice	4	F	no	oropa_shepherd_mix	shepherd	AU101-R	0	0	STILL_FACE	OWNER
Alice	4	F	no	oropa_shepherd_mix	shepherd	AU101	4	24.748	STILL_FACE	OWNER
Alice	4	F	no	oropa_shepherd_mix	shepherd	AU143	0	0	STILL_FACE	OWNER
Alice	4	F	no	oropa_shepherd_mix	shepherd	AU145-L	0	NA	STILL_FACE	OWNER
Alice	4	F	no	oropa_shepherd_mix	shepherd	AU145-R	0	NA	STILL_FACE	OWNER
Alice	4	F	no	oropa_shepherd_mix	shepherd	AU145	5	NA	STILL_FACE	OWNER
Alice	4	F	no	oropa_shepherd_mix	shepherd	AU109_+_110	0	0	STILL_FACE	OWNER
Alice	4	F	no	oropa_shepherd_mix	shepherd	AU27	0	NA	STILL_FACE	OWNER
Alice	4	F	no	oropa_shepherd_mix	shepherd	AD19	4	19.491	STILL_FACE	OWNER
Alice	4	F	no	oropa_shepherd_mix	shepherd	AD37-L	0	NA	STILL_FACE	OWNER
Alice	4	F	no	oropa_shepherd_mix	shepherd	AD37-R	0	NA	STILL_FACE	OWNER
Alice	4	F	no	oropa_shepherd_mix	shepherd	AD37	0	NA	STILL_FACE	OWNER
Alice	4	F	no	oropa_shepherd_mix	shepherd	AD137	0	NA	STILL_FACE	OWNER
Alice	4	F	no	oropa_shepherd_mix	shepherd	AD51	1	NA	STILL_FACE	OWNER
Alice	4	F	no	oropa_shepherd_mix	shepherd	AD52	2	NA	STILL_FACE	OWNER
Alice	4	F	no	oropa_shepherd_mix	shepherd	AD55	0	0	STILL_FACE	OWNER
Alice	4	F	no	oropa_shepherd_mix	shepherd	AD56	0	0	STILL_FACE	OWNER
Alice	4	F	no	oropa_shepherd_mix	shepherd	EAD101	1	24.751	STILL_FACE	OWNER
Alice	4	F	no	oropa_shepherd_mix	shepherd	EAD102	1	6.249	STILL_FACE	OWNER
Alice	4	F	no	oropa_shepherd_mix	shepherd	EAD103	0	0	STILL_FACE	OWNER
Alice	4	F	no	oropa_shepherd_mix	shepherd	EAD104-L	0	0	STILL_FACE	OWNER
Alice	4	F	no	oropa_shepherd_mix	shepherd	EAD104-R	0	0	STILL_FACE	OWNER
Alice	4	F	no	oropa_shepherd_mix	shepherd	EAD104	0	0	STILL_FACE	OWNER
Alice	4	F	no	oropa_shepherd_mix	shepherd	EAD105	0	0	STILL_FACE	OWNER
Alice	4	F	no	oropa_shepherd_mix	shepherd	AD40-A	1	1.498	STILL_FACE	OWNER
Alice	4	F	no	oropa_shepherd_mix	shepherd	AD40-O	0	0	STILL_FACE	OWNER
Alice	4	F	no	oropa_shepherd_mix	shepherd	AD81	0	0	STILL_FACE	OWNER
Alice	4	F	no	oropa_shepherd_mix	shepherd	GASPING	0	0	STILL_FACE	OWNER
Alice	4	F	no	oropa_shepherd_mix	shepherd	AD126	2	9.737	STILL_FACE	OWNER
Alice	4	F	no	oropa_shepherd_mix	shepherd	AD160	0	0	STILL_FACE	OWNER
Alice	4	F	no	oropa_shepherd_mix	shepherd	AD73	0	0	STILL_FACE	OWNER
Alice	4	F	no	oropa_shepherd_mix	shepherd	S_EYE	0	0	STILL_FACE	OWNER
Alice	4	F	no	oropa_shepherd_mix	shepherd	BLOW	0	0	STILL_FACE	OWNER
Alice	4	F	no	oropa_shepherd_mix	shepherd	Standing_up	1	24.27	STILL_FACE	OWNER
Alice	4	F	no	oropa_shepherd_mix	shepherd	Sitting	0	0	STILL_FACE	OWNER
Alice	4	F	no	oropa_shepherd_mix	shepherd	Laying	1	5.805	STILL_FACE	OWNER
Alice	4	F	no	oropa_shepherd_mix	shepherd	Still	2	27.826	STILL_FACE	OWNER
Alice	4	F	no	oropa_shepherd_mix	shepherd	Freezing	0	0	STILL_FACE	OWNER
Alice	4	F	no	oropa_shepherd_mix	shepherd	Pointing	0	0	STILL_FACE	OWNER
Alice	4	F	no	oropa_shepherd_mix	shepherd	Walking	1	2.248	STILL_FACE	OWNER
Alice	4	F	no	oropa_shepherd_mix	shepherd	Trotting	0	0	STILL_FACE	OWNER
Alice	4	F	no	oropa_shepherd_mix	shepherd	Back	0	0	STILL_FACE	OWNER
Alice	4	F	no	oropa_shepherd_mix	shepherd	Whining	0	0	STILL_FACE	OWNER
Alice	4	F	no	oropa_shepherd_mix	shepherd	Barking	0	0	STILL_FACE	OWNER
Alice	4	F	no	oropa_shepherd_mix	shepherd	Growling	0	0	STILL_FACE	OWNER
Alice	4	F	no	oropa_shepherd_mix	shepherd	Head_towards_the_gate	2	5.249	STILL_FACE	OWNER
Alice	4	F	no	oropa_shepherd_mix	shepherd	Head_towards_the_human	3	24.823	STILL_FACE	OWNER
Alice	4	F	no	oropa_shepherd_mix	shepherd	Head_elsewhere	0	0	STILL_FACE	OWNER
Alice	4	F	no	oropa_shepherd_mix	shepherd	Body_towards_the_human	1	30.076	STILL_FACE	OWNER
Alice	4	F	no	oropa_shepherd_mix	shepherd	Body_elsewhere	0	0	STILL_FACE	OWNER
Alice	4	F	no	oropa_shepherd_mix	shepherd	Scratching	0	NA	STILL_FACE	OWNER
Alice	4	F	no	oropa_shepherd_mix	shepherd	Trembling	0	0	STILL_FACE	OWNER
Alice	4	F	no	oropa_shepherd_mix	shepherd	Arching_the_back	0	NA	STILL_FACE	OWNER
Alice	4	F	no	oropa_shepherd_mix	shepherd	Stretching	0	NA	STILL_FACE	OWNER
Alice	4	F	no	oropa_shepherd_mix	shepherd	Sneezing	0	NA	STILL_FACE	OWNER
Alice	4	F	no	oropa_shepherd_mix	shepherd	Resting	0	0	STILL_FACE	OWNER
Alice	4	F	no	oropa_shepherd_mix	shepherd	Paw_Lifting	0	0	STILL_FACE	OWNER
Alice	4	F	no	oropa_shepherd_mix	shepherd	Paw_Tapping	0	0	STILL_FACE	OWNER
Alice	4	F	no	oropa_shepherd_mix	shepherd	Autogrooming	0	0	STILL_FACE	OWNER
Alice	4	F	no	oropa_shepherd_mix	shepherd	Eating_grass	0	0	STILL_FACE	OWNER
Alice	4	F	no	oropa_shepherd_mix	shepherd	Marking	0	NA	STILL_FACE	OWNER
Alice	4	F	no	oropa_shepherd_mix	shepherd	Eliminating-mark	0	NA	STILL_FACE	OWNER
Alice	4	F	no	oropa_shepherd_mix	shepherd	Digging	0	0	STILL_FACE	OWNER
Alice	4	F	no	oropa_shepherd_mix	shepherd	Tail_Up	0	0	STILL_FACE	OWNER
Alice	4	F	no	oropa_shepherd_mix	shepherd	Tail_Neutral	0	0	STILL_FACE	OWNER
Alice	4	F	no	oropa_shepherd_mix	shepherd	Tail_Down	1	24.271	STILL_FACE	OWNER
Alice	4	F	no	oropa_shepherd_mix	shepherd	Tail_Between_Legs	0	0	STILL_FACE	OWNER
Alice	4	F	no	oropa_shepherd_mix	shepherd	Tail_Wagging	1	5.007	STILL_FACE	OWNER
Alice	4	F	no	oropa_shepherd_mix	shepherd	High	0	0	STILL_FACE	OWNER
Alice	4	F	no	oropa_shepherd_mix	shepherd	Neutral	1	30.076	STILL_FACE	OWNER
Alice	4	F	no	oropa_shepherd_mix	shepherd	Low	0	0	STILL_FACE	OWNER
Alice	4	F	no	oropa_shepherd_mix	shepherd	Near_(<1m)	1	30.076	STILL_FACE	OWNER
Alice	4	F	no	oropa_shepherd_mix	shepherd	Far_(>1m)	0	0	STILL_FACE	OWNER
Alice	4	F	no	oropa_shepherd_mix	shepherd	AU101-L	0	0	STILL_FACE	FAMILIAR_HUMAN
Alice	4	F	no	oropa_shepherd_mix	shepherd	AU101-R	0	0	STILL_FACE	FAMILIAR_HUMAN
Alice	4	F	no	oropa_shepherd_mix	shepherd	AU101	4	13.254	STILL_FACE	FAMILIAR_HUMAN
Alice	4	F	no	oropa_shepherd_mix	shepherd	AU143	0	0	STILL_FACE	FAMILIAR_HUMAN
Alice	4	F	no	oropa_shepherd_mix	shepherd	AU145-L	0	NA	STILL_FACE	FAMILIAR_HUMAN
Alice	4	F	no	oropa_shepherd_mix	shepherd	AU145-R	0	NA	STILL_FACE	FAMILIAR_HUMAN
Alice	4	F	no	oropa_shepherd_mix	shepherd	AU145	2	NA	STILL_FACE	FAMILIAR_HUMAN
Alice	4	F	no	oropa_shepherd_mix	shepherd	AU109_+_110	0	0	STILL_FACE	FAMILIAR_HUMAN
Alice	4	F	no	oropa_shepherd_mix	shepherd	AU27	0	NA	STILL_FACE	FAMILIAR_HUMAN
Alice	4	F	no	oropa_shepherd_mix	shepherd	AD19	2	5.995	STILL_FACE	FAMILIAR_HUMAN
Alice	4	F	no	oropa_shepherd_mix	shepherd	AD37-L	0	NA	STILL_FACE	FAMILIAR_HUMAN
Alice	4	F	no	oropa_shepherd_mix	shepherd	AD37-R	0	NA	STILL_FACE	FAMILIAR_HUMAN
Alice	4	F	no	oropa_shepherd_mix	shepherd	AD37	0	NA	STILL_FACE	FAMILIAR_HUMAN
Alice	4	F	no	oropa_shepherd_mix	shepherd	AD137	0	NA	STILL_FACE	FAMILIAR_HUMAN
Alice	4	F	no	oropa_shepherd_mix	shepherd	AD51	1	NA	STILL_FACE	FAMILIAR_HUMAN
Alice	4	F	no	oropa_shepherd_mix	shepherd	AD52	2	NA	STILL_FACE	FAMILIAR_HUMAN
Alice	4	F	no	oropa_shepherd_mix	shepherd	AD55	0	0	STILL_FACE	FAMILIAR_HUMAN
Alice	4	F	no	oropa_shepherd_mix	shepherd	AD56	0	0	STILL_FACE	FAMILIAR_HUMAN
Alice	4	F	no	oropa_shepherd_mix	shepherd	EAD101	3	11.747	STILL_FACE	FAMILIAR_HUMAN
Alice	4	F	no	oropa_shepherd_mix	shepherd	EAD102	2	16.747	STILL_FACE	FAMILIAR_HUMAN
Alice	4	F	no	oropa_shepherd_mix	shepherd	EAD103	0	0	STILL_FACE	FAMILIAR_HUMAN
Alice	4	F	no	oropa_shepherd_mix	shepherd	EAD104-L	0	0	STILL_FACE	FAMILIAR_HUMAN
Alice	4	F	no	oropa_shepherd_mix	shepherd	EAD104-R	1	1.498	STILL_FACE	FAMILIAR_HUMAN
Alice	4	F	no	oropa_shepherd_mix	shepherd	EAD104	0	0	STILL_FACE	FAMILIAR_HUMAN
Alice	4	F	no	oropa_shepherd_mix	shepherd	EAD105	0	0	STILL_FACE	FAMILIAR_HUMAN
Alice	4	F	no	oropa_shepherd_mix	shepherd	AD40-A	1	6.252	STILL_FACE	FAMILIAR_HUMAN
Alice	4	F	no	oropa_shepherd_mix	shepherd	AD40-O	3	9.495	STILL_FACE	FAMILIAR_HUMAN
Alice	4	F	no	oropa_shepherd_mix	shepherd	AD81	0	0	STILL_FACE	FAMILIAR_HUMAN
Alice	4	F	no	oropa_shepherd_mix	shepherd	GASPING	0	0	STILL_FACE	FAMILIAR_HUMAN
Alice	4	F	no	oropa_shepherd_mix	shepherd	AD126	0	0	STILL_FACE	FAMILIAR_HUMAN
Alice	4	F	no	oropa_shepherd_mix	shepherd	AD160	0	0	STILL_FACE	FAMILIAR_HUMAN
Alice	4	F	no	oropa_shepherd_mix	shepherd	AD73	0	0	STILL_FACE	FAMILIAR_HUMAN
Alice	4	F	no	oropa_shepherd_mix	shepherd	S_EYE	0	0	STILL_FACE	FAMILIAR_HUMAN
Alice	4	F	no	oropa_shepherd_mix	shepherd	BLOW	0	0	STILL_FACE	FAMILIAR_HUMAN
Alice	4	F	no	oropa_shepherd_mix	shepherd	Standing_up	1	30.266	STILL_FACE	FAMILIAR_HUMAN
Alice	4	F	no	oropa_shepherd_mix	shepherd	Sitting	0	0	STILL_FACE	FAMILIAR_HUMAN
Alice	4	F	no	oropa_shepherd_mix	shepherd	Laying	0	0	STILL_FACE	FAMILIAR_HUMAN
Alice	4	F	no	oropa_shepherd_mix	shepherd	Still	4	19.762	STILL_FACE	FAMILIAR_HUMAN
Alice	4	F	no	oropa_shepherd_mix	shepherd	Freezing	0	0	STILL_FACE	FAMILIAR_HUMAN
Alice	4	F	no	oropa_shepherd_mix	shepherd	Pointing	0	0	STILL_FACE	FAMILIAR_HUMAN
Alice	4	F	no	oropa_shepherd_mix	shepherd	Walking	3	10.498	STILL_FACE	FAMILIAR_HUMAN
Alice	4	F	no	oropa_shepherd_mix	shepherd	Trotting	0	0	STILL_FACE	FAMILIAR_HUMAN
Alice	4	F	no	oropa_shepherd_mix	shepherd	Back	0	0	STILL_FACE	FAMILIAR_HUMAN
Alice	4	F	no	oropa_shepherd_mix	shepherd	Whining	2	2.248	STILL_FACE	FAMILIAR_HUMAN
Alice	4	F	no	oropa_shepherd_mix	shepherd	Barking	0	0	STILL_FACE	FAMILIAR_HUMAN
Alice	4	F	no	oropa_shepherd_mix	shepherd	Growling	0	0	STILL_FACE	FAMILIAR_HUMAN
Alice	4	F	no	oropa_shepherd_mix	shepherd	Head_towards_the_gate	1	6.249	STILL_FACE	FAMILIAR_HUMAN
Alice	4	F	no	oropa_shepherd_mix	shepherd	Head_towards_the_human	3	17.244	STILL_FACE	FAMILIAR_HUMAN
Alice	4	F	no	oropa_shepherd_mix	shepherd	Head_elsewhere	2	6.768	STILL_FACE	FAMILIAR_HUMAN
Alice	4	F	no	oropa_shepherd_mix	shepherd	Body_towards_the_human	3	17.244	STILL_FACE	FAMILIAR_HUMAN
Alice	4	F	no	oropa_shepherd_mix	shepherd	Body_elsewhere	3	13.017	STILL_FACE	FAMILIAR_HUMAN
Alice	4	F	no	oropa_shepherd_mix	shepherd	Scratching	0	NA	STILL_FACE	FAMILIAR_HUMAN
Alice	4	F	no	oropa_shepherd_mix	shepherd	Trembling	0	0	STILL_FACE	FAMILIAR_HUMAN
Alice	4	F	no	oropa_shepherd_mix	shepherd	Arching_the_back	0	NA	STILL_FACE	FAMILIAR_HUMAN
Alice	4	F	no	oropa_shepherd_mix	shepherd	Stretching	0	NA	STILL_FACE	FAMILIAR_HUMAN
Alice	4	F	no	oropa_shepherd_mix	shepherd	Sneezing	0	NA	STILL_FACE	FAMILIAR_HUMAN
Alice	4	F	no	oropa_shepherd_mix	shepherd	Resting	0	0	STILL_FACE	FAMILIAR_HUMAN
Alice	4	F	no	oropa_shepherd_mix	shepherd	Paw_Lifting	0	0	STILL_FACE	FAMILIAR_HUMAN
Alice	4	F	no	oropa_shepherd_mix	shepherd	Paw_Tapping	0	0	STILL_FACE	FAMILIAR_HUMAN
Alice	4	F	no	oropa_shepherd_mix	shepherd	Autogrooming	0	0	STILL_FACE	FAMILIAR_HUMAN
Alice	4	F	no	oropa_shepherd_mix	shepherd	Eating_grass	0	0	STILL_FACE	FAMILIAR_HUMAN
Alice	4	F	no	oropa_shepherd_mix	shepherd	Marking	0	NA	STILL_FACE	FAMILIAR_HUMAN
Alice	4	F	no	oropa_shepherd_mix	shepherd	Eliminating-mark	0	NA	STILL_FACE	FAMILIAR_HUMAN
Alice	4	F	no	oropa_shepherd_mix	shepherd	Digging	0	0	STILL_FACE	FAMILIAR_HUMAN
Alice	4	F	no	oropa_shepherd_mix	shepherd	Tail_Up	0	0	STILL_FACE	FAMILIAR_HUMAN
Alice	4	F	no	oropa_shepherd_mix	shepherd	Tail_Neutral	0	0	STILL_FACE	FAMILIAR_HUMAN
Alice	4	F	no	oropa_shepherd_mix	shepherd	Tail_Down	1	30.266	STILL_FACE	FAMILIAR_HUMAN
Alice	4	F	no	oropa_shepherd_mix	shepherd	Tail_Between_Legs	0	0	STILL_FACE	FAMILIAR_HUMAN
Alice	4	F	no	oropa_shepherd_mix	shepherd	Tail_Wagging	0	0	STILL_FACE	FAMILIAR_HUMAN
Alice	4	F	no	oropa_shepherd_mix	shepherd	High	0	0	STILL_FACE	FAMILIAR_HUMAN
Alice	4	F	no	oropa_shepherd_mix	shepherd	Neutral	1	30.266	STILL_FACE	FAMILIAR_HUMAN
Alice	4	F	no	oropa_shepherd_mix	shepherd	Low	0	0	STILL_FACE	FAMILIAR_HUMAN
Alice	4	F	no	oropa_shepherd_mix	shepherd	Near_(<1m)	3	21.0	STILL_FACE	FAMILIAR_HUMAN
Alice	4	F	no	oropa_shepherd_mix	shepherd	Far_(>1m)	2	9.262	STILL_FACE	FAMILIAR_HUMAN
Alice	4	F	no	oropa_shepherd_mix	shepherd	AU101-L	0	0	FACE_AWAY	OWNER
Alice	4	F	no	oropa_shepherd_mix	shepherd	AU101-R	0	0	FACE_AWAY	OWNER
Alice	4	F	no	oropa_shepherd_mix	shepherd	AU101	1	1.501	FACE_AWAY	OWNER
Alice	4	F	no	oropa_shepherd_mix	shepherd	AU143	0	0	FACE_AWAY	OWNER
Alice	4	F	no	oropa_shepherd_mix	shepherd	AU145-L	0	NA	FACE_AWAY	OWNER
Alice	4	F	no	oropa_shepherd_mix	shepherd	AU145-R	0	NA	FACE_AWAY	OWNER
Alice	4	F	no	oropa_shepherd_mix	shepherd	AU145	4	NA	FACE_AWAY	OWNER
Alice	4	F	no	oropa_shepherd_mix	shepherd	AU109_+_110	0	0	FACE_AWAY	OWNER
Alice	4	F	no	oropa_shepherd_mix	shepherd	AU27	0	NA	FACE_AWAY	OWNER
Alice	4	F	no	oropa_shepherd_mix	shepherd	AD19	4	20.982	FACE_AWAY	OWNER
Alice	4	F	no	oropa_shepherd_mix	shepherd	AD37-L	0	NA	FACE_AWAY	OWNER
Alice	4	F	no	oropa_shepherd_mix	shepherd	AD37-R	0	NA	FACE_AWAY	OWNER
Alice	4	F	no	oropa_shepherd_mix	shepherd	AD37	0	NA	FACE_AWAY	OWNER
Alice	4	F	no	oropa_shepherd_mix	shepherd	AD137	0	NA	FACE_AWAY	OWNER
Alice	4	F	no	oropa_shepherd_mix	shepherd	AD51	1	NA	FACE_AWAY	OWNER
Alice	4	F	no	oropa_shepherd_mix	shepherd	AD52	3	NA	FACE_AWAY	OWNER
Alice	4	F	no	oropa_shepherd_mix	shepherd	AD55	0	0	FACE_AWAY	OWNER
Alice	4	F	no	oropa_shepherd_mix	shepherd	AD56	0	0	FACE_AWAY	OWNER
Alice	4	F	no	oropa_shepherd_mix	shepherd	EAD101	3	8.245	FACE_AWAY	OWNER
Alice	4	F	no	oropa_shepherd_mix	shepherd	EAD102	2	20.25	FACE_AWAY	OWNER
Alice	4	F	no	oropa_shepherd_mix	shepherd	EAD103	0	0	FACE_AWAY	OWNER
Alice	4	F	no	oropa_shepherd_mix	shepherd	EAD104-L	0	0	FACE_AWAY	OWNER
Alice	4	F	no	oropa_shepherd_mix	shepherd	EAD104-R	1	1.499	FACE_AWAY	OWNER
Alice	4	F	no	oropa_shepherd_mix	shepherd	EAD104	0	0	FACE_AWAY	OWNER
Alice	4	F	no	oropa_shepherd_mix	shepherd	EAD105	0	0	FACE_AWAY	OWNER
Alice	4	F	no	oropa_shepherd_mix	shepherd	AD40-A	0	0	FACE_AWAY	OWNER
Alice	4	F	no	oropa_shepherd_mix	shepherd	AD40-O	2	7.011	FACE_AWAY	OWNER
Alice	4	F	no	oropa_shepherd_mix	shepherd	AD81	0	0	FACE_AWAY	OWNER
Alice	4	F	no	oropa_shepherd_mix	shepherd	GASPING	0	0	FACE_AWAY	OWNER
Alice	4	F	no	oropa_shepherd_mix	shepherd	AD126	2	10.25	FACE_AWAY	OWNER
Alice	4	F	no	oropa_shepherd_mix	shepherd	AD160	0	0	FACE_AWAY	OWNER
Alice	4	F	no	oropa_shepherd_mix	shepherd	AD73	0	0	FACE_AWAY	OWNER
Alice	4	F	no	oropa_shepherd_mix	shepherd	S_EYE	0	0	FACE_AWAY	OWNER
Alice	4	F	no	oropa_shepherd_mix	shepherd	BLOW	0	0	FACE_AWAY	OWNER
Alice	4	F	no	oropa_shepherd_mix	shepherd	Standing_up	1	27.749	FACE_AWAY	OWNER
Alice	4	F	no	oropa_shepherd_mix	shepherd	Sitting	0	0	FACE_AWAY	OWNER
Alice	4	F	no	oropa_shepherd_mix	shepherd	Laying	1	2.5	FACE_AWAY	OWNER
Alice	4	F	no	oropa_shepherd_mix	shepherd	Still	1	11.995	FACE_AWAY	OWNER
Alice	4	F	no	oropa_shepherd_mix	shepherd	Freezing	0	0	FACE_AWAY	OWNER
Alice	4	F	no	oropa_shepherd_mix	shepherd	Pointing	0	0	FACE_AWAY	OWNER
Alice	4	F	no	oropa_shepherd_mix	shepherd	Walking	1	1.498	FACE_AWAY	OWNER
Alice	4	F	no	oropa_shepherd_mix	shepherd	Trotting	0	0	FACE_AWAY	OWNER
Alice	4	F	no	oropa_shepherd_mix	shepherd	Back	0	0	FACE_AWAY	OWNER
Alice	4	F	no	oropa_shepherd_mix	shepherd	Whining	0	0	FACE_AWAY	OWNER
Alice	4	F	no	oropa_shepherd_mix	shepherd	Barking	0	0	FACE_AWAY	OWNER
Alice	4	F	no	oropa_shepherd_mix	shepherd	Growling	0	0	FACE_AWAY	OWNER
Alice	4	F	no	oropa_shepherd_mix	shepherd	Head_towards_the_gate	2	3.25	FACE_AWAY	OWNER
Alice	4	F	no	oropa_shepherd_mix	shepherd	Head_towards_the_human	4	17.002	FACE_AWAY	OWNER
Alice	4	F	no	oropa_shepherd_mix	shepherd	Head_elsewhere	2	9.991	FACE_AWAY	OWNER
Alice	4	F	no	oropa_shepherd_mix	shepherd	Body_towards_the_human	1	16.755	FACE_AWAY	OWNER
Alice	4	F	no	oropa_shepherd_mix	shepherd	Body_elsewhere	1	13.494	FACE_AWAY	OWNER
Alice	4	F	no	oropa_shepherd_mix	shepherd	Scratching	0	NA	FACE_AWAY	OWNER
Alice	4	F	no	oropa_shepherd_mix	shepherd	Trembling	0	0	FACE_AWAY	OWNER
Alice	4	F	no	oropa_shepherd_mix	shepherd	Arching_the_back	0	NA	FACE_AWAY	OWNER
Alice	4	F	no	oropa_shepherd_mix	shepherd	Stretching	0	NA	FACE_AWAY	OWNER
Alice	4	F	no	oropa_shepherd_mix	shepherd	Sneezing	0	NA	FACE_AWAY	OWNER
Alice	4	F	no	oropa_shepherd_mix	shepherd	Resting	0	0	FACE_AWAY	OWNER
Alice	4	F	no	oropa_shepherd_mix	shepherd	Paw_Lifting	0	0	FACE_AWAY	OWNER
Alice	4	F	no	oropa_shepherd_mix	shepherd	Paw_Tapping	0	0	FACE_AWAY	OWNER
Alice	4	F	no	oropa_shepherd_mix	shepherd	Autogrooming	0	0	FACE_AWAY	OWNER
Alice	4	F	no	oropa_shepherd_mix	shepherd	Eating_grass	0	0	FACE_AWAY	OWNER
Alice	4	F	no	oropa_shepherd_mix	shepherd	Marking	0	NA	FACE_AWAY	OWNER
Alice	4	F	no	oropa_shepherd_mix	shepherd	Eliminating-mark	0	NA	FACE_AWAY	OWNER
Alice	4	F	no	oropa_shepherd_mix	shepherd	Digging	0	0	FACE_AWAY	OWNER
Alice	4	F	no	oropa_shepherd_mix	shepherd	Tail_Up	0	0	FACE_AWAY	OWNER
Alice	4	F	no	oropa_shepherd_mix	shepherd	Tail_Neutral	0	0	FACE_AWAY	OWNER
Alice	4	F	no	oropa_shepherd_mix	shepherd	Tail_Down	1	30.25	FACE_AWAY	OWNER
Alice	4	F	no	oropa_shepherd_mix	shepherd	Tail_Between_Legs	0	0	FACE_AWAY	OWNER
Alice	4	F	no	oropa_shepherd_mix	shepherd	Tail_Wagging	1	4.006	FACE_AWAY	OWNER
Alice	4	F	no	oropa_shepherd_mix	shepherd	High	0	0	FACE_AWAY	OWNER
Alice	4	F	no	oropa_shepherd_mix	shepherd	Neutral	1	30.25	FACE_AWAY	OWNER
Alice	4	F	no	oropa_shepherd_mix	shepherd	Low	0	0	FACE_AWAY	OWNER
Alice	4	F	no	oropa_shepherd_mix	shepherd	Near_(<1m)	1	30.25	FACE_AWAY	OWNER
Alice	4	F	no	oropa_shepherd_mix	shepherd	Far_(>1m)	0	0	FACE_AWAY	OWNER
Alice	4	F	no	oropa_shepherd_mix	shepherd	AU101-L	0	0	FACE_AWAY	FAMILIAR_HUMAN
Alice	4	F	no	oropa_shepherd_mix	shepherd	AU101-R	0	0	FACE_AWAY	FAMILIAR_HUMAN
Alice	4	F	no	oropa_shepherd_mix	shepherd	AU101	0	0	FACE_AWAY	FAMILIAR_HUMAN
Alice	4	F	no	oropa_shepherd_mix	shepherd	AU143	0	0	FACE_AWAY	FAMILIAR_HUMAN
Alice	4	F	no	oropa_shepherd_mix	shepherd	AU145-L	0	NA	FACE_AWAY	FAMILIAR_HUMAN
Alice	4	F	no	oropa_shepherd_mix	shepherd	AU145-R	0	NA	FACE_AWAY	FAMILIAR_HUMAN
Alice	4	F	no	oropa_shepherd_mix	shepherd	AU145	0	NA	FACE_AWAY	FAMILIAR_HUMAN
Alice	4	F	no	oropa_shepherd_mix	shepherd	AU109_+_110	0	0	FACE_AWAY	FAMILIAR_HUMAN
Alice	4	F	no	oropa_shepherd_mix	shepherd	AU27	0	NA	FACE_AWAY	FAMILIAR_HUMAN
Alice	4	F	no	oropa_shepherd_mix	shepherd	AD19	2	3.244	FACE_AWAY	FAMILIAR_HUMAN
Alice	4	F	no	oropa_shepherd_mix	shepherd	AD37-L	0	NA	FACE_AWAY	FAMILIAR_HUMAN
Alice	4	F	no	oropa_shepherd_mix	shepherd	AD37-R	0	NA	FACE_AWAY	FAMILIAR_HUMAN
Alice	4	F	no	oropa_shepherd_mix	shepherd	AD37	0	NA	FACE_AWAY	FAMILIAR_HUMAN
Alice	4	F	no	oropa_shepherd_mix	shepherd	AD137	1	NA	FACE_AWAY	FAMILIAR_HUMAN
Alice	4	F	no	oropa_shepherd_mix	shepherd	AD51	1	NA	FACE_AWAY	FAMILIAR_HUMAN
Alice	4	F	no	oropa_shepherd_mix	shepherd	AD52	0	NA	FACE_AWAY	FAMILIAR_HUMAN
Alice	4	F	no	oropa_shepherd_mix	shepherd	AD55	0	0	FACE_AWAY	FAMILIAR_HUMAN
Alice	4	F	no	oropa_shepherd_mix	shepherd	AD56	0	0	FACE_AWAY	FAMILIAR_HUMAN
Alice	4	F	no	oropa_shepherd_mix	shepherd	EAD101	1	5.501	FACE_AWAY	FAMILIAR_HUMAN
Alice	4	F	no	oropa_shepherd_mix	shepherd	EAD102	2	22.753	FACE_AWAY	FAMILIAR_HUMAN
Alice	4	F	no	oropa_shepherd_mix	shepherd	EAD103	0	0	FACE_AWAY	FAMILIAR_HUMAN
Alice	4	F	no	oropa_shepherd_mix	shepherd	EAD104-L	0	0	FACE_AWAY	FAMILIAR_HUMAN
Alice	4	F	no	oropa_shepherd_mix	shepherd	EAD104-R	0	0	FACE_AWAY	FAMILIAR_HUMAN
Alice	4	F	no	oropa_shepherd_mix	shepherd	EAD104	1	1.751	FACE_AWAY	FAMILIAR_HUMAN
Alice	4	F	no	oropa_shepherd_mix	shepherd	EAD105	0	0	FACE_AWAY	FAMILIAR_HUMAN
Alice	4	F	no	oropa_shepherd_mix	shepherd	AD40-A	1	9.999	FACE_AWAY	FAMILIAR_HUMAN
Alice	4	F	no	oropa_shepherd_mix	shepherd	AD40-O	0	0	FACE_AWAY	FAMILIAR_HUMAN
Alice	4	F	no	oropa_shepherd_mix	shepherd	AD81	0	0	FACE_AWAY	FAMILIAR_HUMAN
Alice	4	F	no	oropa_shepherd_mix	shepherd	GASPING	0	0	FACE_AWAY	FAMILIAR_HUMAN
Alice	4	F	no	oropa_shepherd_mix	shepherd	AD126	0	0	FACE_AWAY	FAMILIAR_HUMAN
Alice	4	F	no	oropa_shepherd_mix	shepherd	AD160	0	0	FACE_AWAY	FAMILIAR_HUMAN
Alice	4	F	no	oropa_shepherd_mix	shepherd	AD73	0	0	FACE_AWAY	FAMILIAR_HUMAN
Alice	4	F	no	oropa_shepherd_mix	shepherd	S_EYE	0	0	FACE_AWAY	FAMILIAR_HUMAN
Alice	4	F	no	oropa_shepherd_mix	shepherd	BLOW	0	0	FACE_AWAY	FAMILIAR_HUMAN
Alice	4	F	no	oropa_shepherd_mix	shepherd	Standing_up	1	30.349	FACE_AWAY	FAMILIAR_HUMAN
Alice	4	F	no	oropa_shepherd_mix	shepherd	Sitting	0	0	FACE_AWAY	FAMILIAR_HUMAN
Alice	4	F	no	oropa_shepherd_mix	shepherd	Laying	0	0	FACE_AWAY	FAMILIAR_HUMAN
Alice	4	F	no	oropa_shepherd_mix	shepherd	Still	3	14.098	FACE_AWAY	FAMILIAR_HUMAN
Alice	4	F	no	oropa_shepherd_mix	shepherd	Freezing	0	0	FACE_AWAY	FAMILIAR_HUMAN
Alice	4	F	no	oropa_shepherd_mix	shepherd	Pointing	0	0	FACE_AWAY	FAMILIAR_HUMAN
Alice	4	F	no	oropa_shepherd_mix	shepherd	Walking	2	16.247	FACE_AWAY	FAMILIAR_HUMAN
Alice	4	F	no	oropa_shepherd_mix	shepherd	Trotting	0	0	FACE_AWAY	FAMILIAR_HUMAN
Alice	4	F	no	oropa_shepherd_mix	shepherd	Back	0	0	FACE_AWAY	FAMILIAR_HUMAN
Alice	4	F	no	oropa_shepherd_mix	shepherd	Whining	0	0	FACE_AWAY	FAMILIAR_HUMAN
Alice	4	F	no	oropa_shepherd_mix	shepherd	Barking	0	0	FACE_AWAY	FAMILIAR_HUMAN
Alice	4	F	no	oropa_shepherd_mix	shepherd	Growling	0	0	FACE_AWAY	FAMILIAR_HUMAN
Alice	4	F	no	oropa_shepherd_mix	shepherd	Head_towards_the_gate	0	0	FACE_AWAY	FAMILIAR_HUMAN
Alice	4	F	no	oropa_shepherd_mix	shepherd	Head_towards_the_human	2	13.097	FACE_AWAY	FAMILIAR_HUMAN
Alice	4	F	no	oropa_shepherd_mix	shepherd	Head_elsewhere	2	17.249	FACE_AWAY	FAMILIAR_HUMAN
Alice	4	F	no	oropa_shepherd_mix	shepherd	Body_towards_the_human	2	15.848	FACE_AWAY	FAMILIAR_HUMAN
Alice	4	F	no	oropa_shepherd_mix	shepherd	Body_elsewhere	1	14.499	FACE_AWAY	FAMILIAR_HUMAN
Alice	4	F	no	oropa_shepherd_mix	shepherd	Scratching	0	NA	FACE_AWAY	FAMILIAR_HUMAN
Alice	4	F	no	oropa_shepherd_mix	shepherd	Trembling	0	0	FACE_AWAY	FAMILIAR_HUMAN
Alice	4	F	no	oropa_shepherd_mix	shepherd	Arching_the_back	0	NA	FACE_AWAY	FAMILIAR_HUMAN
Alice	4	F	no	oropa_shepherd_mix	shepherd	Stretching	0	NA	FACE_AWAY	FAMILIAR_HUMAN
Alice	4	F	no	oropa_shepherd_mix	shepherd	Sneezing	0	NA	FACE_AWAY	FAMILIAR_HUMAN
Alice	4	F	no	oropa_shepherd_mix	shepherd	Resting	0	0	FACE_AWAY	FAMILIAR_HUMAN
Alice	4	F	no	oropa_shepherd_mix	shepherd	Paw_Lifting	0	0	FACE_AWAY	FAMILIAR_HUMAN
Alice	4	F	no	oropa_shepherd_mix	shepherd	Paw_Tapping	0	0	FACE_AWAY	FAMILIAR_HUMAN
Alice	4	F	no	oropa_shepherd_mix	shepherd	Autogrooming	0	0	FACE_AWAY	FAMILIAR_HUMAN
Alice	4	F	no	oropa_shepherd_mix	shepherd	Eating_grass	0	0	FACE_AWAY	FAMILIAR_HUMAN
Alice	4	F	no	oropa_shepherd_mix	shepherd	Marking	0	NA	FACE_AWAY	FAMILIAR_HUMAN
Alice	4	F	no	oropa_shepherd_mix	shepherd	Eliminating-mark	0	NA	FACE_AWAY	FAMILIAR_HUMAN
Alice	4	F	no	oropa_shepherd_mix	shepherd	Digging	0	0	FACE_AWAY	FAMILIAR_HUMAN
Alice	4	F	no	oropa_shepherd_mix	shepherd	Tail_Up	0	0	FACE_AWAY	FAMILIAR_HUMAN
Alice	4	F	no	oropa_shepherd_mix	shepherd	Tail_Neutral	0	0	FACE_AWAY	FAMILIAR_HUMAN
Alice	4	F	no	oropa_shepherd_mix	shepherd	Tail_Down	1	30.349	FACE_AWAY	FAMILIAR_HUMAN
Alice	4	F	no	oropa_shepherd_mix	shepherd	Tail_Between_Legs	0	0	FACE_AWAY	FAMILIAR_HUMAN
Alice	4	F	no	oropa_shepherd_mix	shepherd	Tail_Wagging	0	0	FACE_AWAY	FAMILIAR_HUMAN
Alice	4	F	no	oropa_shepherd_mix	shepherd	High	0	0	FACE_AWAY	FAMILIAR_HUMAN
Alice	4	F	no	oropa_shepherd_mix	shepherd	Neutral	1	30.349	FACE_AWAY	FAMILIAR_HUMAN
Alice	4	F	no	oropa_shepherd_mix	shepherd	Low	0	0	FACE_AWAY	FAMILIAR_HUMAN
Alice	4	F	no	oropa_shepherd_mix	shepherd	Near_(<1m)	2	15.845	FACE_AWAY	FAMILIAR_HUMAN
Alice	4	F	no	oropa_shepherd_mix	shepherd	Far_(>1m)	1	14.502	FACE_AWAY	FAMILIAR_HUMAN
Ares	7	M	no	dobermann	hunter	AU101-L	1	0.4	Int1	OWNER
Ares	7	M	no	dobermann	hunter	AU101-R	1	0.501	Int1	OWNER
Ares	7	M	no	dobermann	hunter	AU101	4	6.64	Int1	OWNER
Ares	7	M	no	dobermann	hunter	AU143	0	0.0	Int1	OWNER
Ares	7	M	no	dobermann	hunter	AU145-L	0	NA	Int1	OWNER
Ares	7	M	no	dobermann	hunter	AU145-R	0	NA	Int1	OWNER
Ares	7	M	no	dobermann	hunter	AU145	1	NA	Int1	OWNER
Ares	7	M	no	dobermann	hunter	AU109_+_110	0	0.0	Int1	OWNER
Ares	7	M	no	dobermann	hunter	AU27	0	NA	Int1	OWNER
Ares	7	M	no	dobermann	hunter	AD19	1	0.334	Int1	OWNER
Ares	7	M	no	dobermann	hunter	AD37-L	0	NA	Int1	OWNER
Ares	7	M	no	dobermann	hunter	AD37-R	1	NA	Int1	OWNER
Ares	7	M	no	dobermann	hunter	AD37	0	NA	Int1	OWNER
Ares	7	M	no	dobermann	hunter	AD137	1	NA	Int1	OWNER
Ares	7	M	no	dobermann	hunter	AD51	3	NA	Int1	OWNER
Ares	7	M	no	dobermann	hunter	AD52	1	NA	Int1	OWNER
Ares	7	M	no	dobermann	hunter	AD55	0	0.0	Int1	OWNER
Ares	7	M	no	dobermann	hunter	AD56	0	0.0	Int1	OWNER
Ares	7	M	no	dobermann	hunter	EAD101	0	0.0	Int1	OWNER
Ares	7	M	no	dobermann	hunter	EAD102	6	19.948	Int1	OWNER
Ares	7	M	no	dobermann	hunter	EAD103	0	0.0	Int1	OWNER
Ares	7	M	no	dobermann	hunter	EAD104-L	1	0.8	Int1	OWNER
Ares	7	M	no	dobermann	hunter	EAD104-R	1	0.4	Int1	OWNER
Ares	7	M	no	dobermann	hunter	EAD104	1	6.405	Int1	OWNER
Ares	7	M	no	dobermann	hunter	EAD105	3	2.666	Int1	OWNER
Ares	7	M	no	dobermann	hunter	AD40-A	3	1.534	Int1	OWNER
Ares	7	M	no	dobermann	hunter	AD40-O	0	0.0	Int1	OWNER
Ares	7	M	no	dobermann	hunter	AD81	0	0.0	Int1	OWNER
Ares	7	M	no	dobermann	hunter	GASPING	0	0.0	Int1	OWNER
Ares	7	M	no	dobermann	hunter	AD126	0	0.0	Int1	OWNER
Ares	7	M	no	dobermann	hunter	AD160	0	0.0	Int1	OWNER
Ares	7	M	no	dobermann	hunter	AD73	0	0.0	Int1	OWNER
Ares	7	M	no	dobermann	hunter	S_EYE	0	NA	Int1	OWNER
Ares	7	M	no	dobermann	hunter	BLOW	0	0.0	Int1	OWNER
Ares	7	M	no	dobermann	hunter	Standing_up	1	30.03	Int1	OWNER
Ares	7	M	no	dobermann	hunter	Sitting	0	0.0	Int1	OWNER
Ares	7	M	no	dobermann	hunter	Laying	0	0.0	Int1	OWNER
Ares	7	M	no	dobermann	hunter	Still	1	28.829	Int1	OWNER
Ares	7	M	no	dobermann	hunter	Freezing	0	0.0	Int1	OWNER
Ares	7	M	no	dobermann	hunter	Pointing	0	0.0	Int1	OWNER
Ares	7	M	no	dobermann	hunter	Walking	1	1.2	Int1	OWNER
Ares	7	M	no	dobermann	hunter	Trotting	0	0.0	Int1	OWNER
Ares	7	M	no	dobermann	hunter	Back	0	0.0	Int1	OWNER
Ares	7	M	no	dobermann	hunter	Whining	0	0.0	Int1	OWNER
Ares	7	M	no	dobermann	hunter	Barking	0	0.0	Int1	OWNER
Ares	7	M	no	dobermann	hunter	Growling	0	0.0	Int1	OWNER
Ares	7	M	no	dobermann	hunter	Head_towards_the_gate	0	0.0	Int1	OWNER
Ares	7	M	no	dobermann	hunter	Head_towards_the_human	4	3.632	Int1	OWNER
Ares	7	M	no	dobermann	hunter	Head_elsewhere	4	26.391	Int1	OWNER
Ares	7	M	no	dobermann	hunter	Body_towards_the_human	0	0.0	Int1	OWNER
Ares	7	M	no	dobermann	hunter	Body_elsewhere	1	30.03	Int1	OWNER
Ares	7	M	no	dobermann	hunter	Scratching	0	NA	Int1	OWNER
Ares	7	M	no	dobermann	hunter	Trembling	0	0.0	Int1	OWNER
Ares	7	M	no	dobermann	hunter	Arching_the_back	0	NA	Int1	OWNER
Ares	7	M	no	dobermann	hunter	Stretching	0	NA	Int1	OWNER
Ares	7	M	no	dobermann	hunter	Sneezing	0	NA	Int1	OWNER
Ares	7	M	no	dobermann	hunter	Resting	0	0.0	Int1	OWNER
Ares	7	M	no	dobermann	hunter	Paw_Lifting	0	0.0	Int1	OWNER
Ares	7	M	no	dobermann	hunter	Paw_Tapping	0	0.0	Int1	OWNER
Ares	7	M	no	dobermann	hunter	Autogrooming	0	0.0	Int1	OWNER
Ares	7	M	no	dobermann	hunter	Eating_grass	0	0.0	Int1	OWNER
Ares	7	M	no	dobermann	hunter	Marking	0	NA	Int1	OWNER
Ares	7	M	no	dobermann	hunter	Eliminating-mark	0	NA	Int1	OWNER
Ares	7	M	no	dobermann	hunter	Digging	0	0.0	Int1	OWNER
Ares	7	M	no	dobermann	hunter	Tail_Up	1	30.03	Int1	OWNER
Ares	7	M	no	dobermann	hunter	Tail_Neutral	0	0.0	Int1	OWNER
Ares	7	M	no	dobermann	hunter	Tail_Down	0	0.0	Int1	OWNER
Ares	7	M	no	dobermann	hunter	Tail_Between_Legs	0	0.0	Int1	OWNER
Ares	7	M	no	dobermann	hunter	Tail_Wagging	1	0.801	Int1	OWNER
Ares	7	M	no	dobermann	hunter	High	0	0.0	Int1	OWNER
Ares	7	M	no	dobermann	hunter	Neutral	1	30.03	Int1	OWNER
Ares	7	M	no	dobermann	hunter	Low	0	0.0	Int1	OWNER
Ares	7	M	no	dobermann	hunter	Near_(<1m)	1	30.03	Int1	OWNER
Ares	7	M	no	dobermann	hunter	Far_(>1m)	0	0.0	Int1	OWNER
Ares	7	M	no	dobermann	hunter	AU101-L	0	0.0	Int1	FAMILIAR_HUMAN
Ares	7	M	no	dobermann	hunter	AU101-R	0	0.0	Int1	FAMILIAR_HUMAN
Ares	7	M	no	dobermann	hunter	AU101	1	1.802	Int1	FAMILIAR_HUMAN
Ares	7	M	no	dobermann	hunter	AU143	0	0.0	Int1	FAMILIAR_HUMAN
Ares	7	M	no	dobermann	hunter	AU145-L	0	NA	Int1	FAMILIAR_HUMAN
Ares	7	M	no	dobermann	hunter	AU145-R	0	NA	Int1	FAMILIAR_HUMAN
Ares	7	M	no	dobermann	hunter	AU145	0	NA	Int1	FAMILIAR_HUMAN
Ares	7	M	no	dobermann	hunter	AU109_+_110	0	0.0	Int1	FAMILIAR_HUMAN
Ares	7	M	no	dobermann	hunter	AU27	0	NA	Int1	FAMILIAR_HUMAN
Ares	7	M	no	dobermann	hunter	AD19	0	0.0	Int1	FAMILIAR_HUMAN
Ares	7	M	no	dobermann	hunter	AD37-L	0	NA	Int1	FAMILIAR_HUMAN
Ares	7	M	no	dobermann	hunter	AD37-R	0	NA	Int1	FAMILIAR_HUMAN
Ares	7	M	no	dobermann	hunter	AD37	0	NA	Int1	FAMILIAR_HUMAN
Ares	7	M	no	dobermann	hunter	AD137	0	NA	Int1	FAMILIAR_HUMAN
Ares	7	M	no	dobermann	hunter	AD51	1	NA	Int1	FAMILIAR_HUMAN
Ares	7	M	no	dobermann	hunter	AD52	0	NA	Int1	FAMILIAR_HUMAN
Ares	7	M	no	dobermann	hunter	AD55	0	0.0	Int1	FAMILIAR_HUMAN
Ares	7	M	no	dobermann	hunter	AD56	0	0.0	Int1	FAMILIAR_HUMAN
Ares	7	M	no	dobermann	hunter	EAD101	1	0.466	Int1	FAMILIAR_HUMAN
Ares	7	M	no	dobermann	hunter	EAD102	3	14.248	Int1	FAMILIAR_HUMAN
Ares	7	M	no	dobermann	hunter	EAD103	0	0.0	Int1	FAMILIAR_HUMAN
Ares	7	M	no	dobermann	hunter	EAD104-L	0	0.0	Int1	FAMILIAR_HUMAN
Ares	7	M	no	dobermann	hunter	EAD104-R	0	0.0	Int1	FAMILIAR_HUMAN
Ares	7	M	no	dobermann	hunter	EAD104	2	2.634	Int1	FAMILIAR_HUMAN
Ares	7	M	no	dobermann	hunter	EAD105	0	0.0	Int1	FAMILIAR_HUMAN
Ares	7	M	no	dobermann	hunter	AD40-A	2	7.04	Int1	FAMILIAR_HUMAN
Ares	7	M	no	dobermann	hunter	AD40-O	0	0.0	Int1	FAMILIAR_HUMAN
Ares	7	M	no	dobermann	hunter	AD81	0	0.0	Int1	FAMILIAR_HUMAN
Ares	7	M	no	dobermann	hunter	GASPING	0	0.0	Int1	FAMILIAR_HUMAN
Ares	7	M	no	dobermann	hunter	AD126	0	0.0	Int1	FAMILIAR_HUMAN
Ares	7	M	no	dobermann	hunter	AD160	0	0.0	Int1	FAMILIAR_HUMAN
Ares	7	M	no	dobermann	hunter	AD73	4	16.383	Int1	FAMILIAR_HUMAN
Ares	7	M	no	dobermann	hunter	S_EYE	0	NA	Int1	FAMILIAR_HUMAN
Ares	7	M	no	dobermann	hunter	BLOW	0	0.0	Int1	FAMILIAR_HUMAN
Ares	7	M	no	dobermann	hunter	Standing_up	1	29.863	Int1	FAMILIAR_HUMAN
Ares	7	M	no	dobermann	hunter	Sitting	0	0.0	Int1	FAMILIAR_HUMAN
Ares	7	M	no	dobermann	hunter	Laying	0	0.0	Int1	FAMILIAR_HUMAN
Ares	7	M	no	dobermann	hunter	Still	4	18.948	Int1	FAMILIAR_HUMAN
Ares	7	M	no	dobermann	hunter	Freezing	0	0.0	Int1	FAMILIAR_HUMAN
Ares	7	M	no	dobermann	hunter	Pointing	0	0.0	Int1	FAMILIAR_HUMAN
Ares	7	M	no	dobermann	hunter	Walking	4	10.908	Int1	FAMILIAR_HUMAN
Ares	7	M	no	dobermann	hunter	Trotting	0	0.0	Int1	FAMILIAR_HUMAN
Ares	7	M	no	dobermann	hunter	Back	0	0.0	Int1	FAMILIAR_HUMAN
Ares	7	M	no	dobermann	hunter	Whining	0	0.0	Int1	FAMILIAR_HUMAN
Ares	7	M	no	dobermann	hunter	Barking	0	0.0	Int1	FAMILIAR_HUMAN
Ares	7	M	no	dobermann	hunter	Growling	0	0.0	Int1	FAMILIAR_HUMAN
Ares	7	M	no	dobermann	hunter	Head_towards_the_gate	0	0.0	Int1	FAMILIAR_HUMAN
Ares	7	M	no	dobermann	hunter	Head_towards_the_human	0	0.0	Int1	FAMILIAR_HUMAN
Ares	7	M	no	dobermann	hunter	Head_elsewhere	1	29.863	Int1	FAMILIAR_HUMAN
Ares	7	M	no	dobermann	hunter	Body_towards_the_human	1	5.004	Int1	FAMILIAR_HUMAN
Ares	7	M	no	dobermann	hunter	Body_elsewhere	1	24.858	Int1	FAMILIAR_HUMAN
Ares	7	M	no	dobermann	hunter	Scratching	0	NA	Int1	FAMILIAR_HUMAN
Ares	7	M	no	dobermann	hunter	Trembling	0	0.0	Int1	FAMILIAR_HUMAN
Ares	7	M	no	dobermann	hunter	Arching_the_back	0	NA	Int1	FAMILIAR_HUMAN
Ares	7	M	no	dobermann	hunter	Stretching	0	NA	Int1	FAMILIAR_HUMAN
Ares	7	M	no	dobermann	hunter	Sneezing	0	NA	Int1	FAMILIAR_HUMAN
Ares	7	M	no	dobermann	hunter	Resting	0	0.0	Int1	FAMILIAR_HUMAN
Ares	7	M	no	dobermann	hunter	Paw_Lifting	0	0.0	Int1	FAMILIAR_HUMAN
Ares	7	M	no	dobermann	hunter	Paw_Tapping	0	0.0	Int1	FAMILIAR_HUMAN
Ares	7	M	no	dobermann	hunter	Autogrooming	0	0.0	Int1	FAMILIAR_HUMAN
Ares	7	M	no	dobermann	hunter	Eating_grass	0	0.0	Int1	FAMILIAR_HUMAN
Ares	7	M	no	dobermann	hunter	Marking	0	NA	Int1	FAMILIAR_HUMAN
Ares	7	M	no	dobermann	hunter	Eliminating-mark	1	NA	Int1	FAMILIAR_HUMAN
Ares	7	M	no	dobermann	hunter	Digging	0	0.0	Int1	FAMILIAR_HUMAN
Ares	7	M	no	dobermann	hunter	Tail_Up	1	29.863	Int1	FAMILIAR_HUMAN
Ares	7	M	no	dobermann	hunter	Tail_Neutral	0	0.0	Int1	FAMILIAR_HUMAN
Ares	7	M	no	dobermann	hunter	Tail_Down	0	0.0	Int1	FAMILIAR_HUMAN
Ares	7	M	no	dobermann	hunter	Tail_Between_Legs	0	0.0	Int1	FAMILIAR_HUMAN
Ares	7	M	no	dobermann	hunter	Tail_Wagging	0	0.0	Int1	FAMILIAR_HUMAN
Ares	7	M	no	dobermann	hunter	High	0	0.0	Int1	FAMILIAR_HUMAN
Ares	7	M	no	dobermann	hunter	Neutral	1	29.863	Int1	FAMILIAR_HUMAN
Ares	7	M	no	dobermann	hunter	Low	0	0.0	Int1	FAMILIAR_HUMAN
Ares	7	M	no	dobermann	hunter	Near_(<1m)	1	7.373	Int1	FAMILIAR_HUMAN
Ares	7	M	no	dobermann	hunter	Far_(>1m)	1	22.489	Int1	FAMILIAR_HUMAN
Ares	7	M	no	dobermann	hunter	AU101-L	0	0.0	STILL_FACE	OWNER
Ares	7	M	no	dobermann	hunter	AU101-R	1	0.601	STILL_FACE	OWNER
Ares	7	M	no	dobermann	hunter	AU101	1	0.801	STILL_FACE	OWNER
Ares	7	M	no	dobermann	hunter	AU143	0	0.0	STILL_FACE	OWNER
Ares	7	M	no	dobermann	hunter	AU145-L	0	NA	STILL_FACE	OWNER
Ares	7	M	no	dobermann	hunter	AU145-R	0	NA	STILL_FACE	OWNER
Ares	7	M	no	dobermann	hunter	AU145	0	NA	STILL_FACE	OWNER
Ares	7	M	no	dobermann	hunter	AU109_+_110	0	0.0	STILL_FACE	OWNER
Ares	7	M	no	dobermann	hunter	AU27	0	NA	STILL_FACE	OWNER
Ares	7	M	no	dobermann	hunter	AD19	0	0.0	STILL_FACE	OWNER
Ares	7	M	no	dobermann	hunter	AD37-L	0	NA	STILL_FACE	OWNER
Ares	7	M	no	dobermann	hunter	AD37-R	0	NA	STILL_FACE	OWNER
Ares	7	M	no	dobermann	hunter	AD37	0	NA	STILL_FACE	OWNER
Ares	7	M	no	dobermann	hunter	AD137	0	NA	STILL_FACE	OWNER
Ares	7	M	no	dobermann	hunter	AD51	1	NA	STILL_FACE	OWNER
Ares	7	M	no	dobermann	hunter	AD52	1	NA	STILL_FACE	OWNER
Ares	7	M	no	dobermann	hunter	AD55	0	0.0	STILL_FACE	OWNER
Ares	7	M	no	dobermann	hunter	AD56	0	0.0	STILL_FACE	OWNER
Ares	7	M	no	dobermann	hunter	EAD101	3	3.468	STILL_FACE	OWNER
Ares	7	M	no	dobermann	hunter	EAD102	6	11.206	STILL_FACE	OWNER
Ares	7	M	no	dobermann	hunter	EAD103	0	0.0	STILL_FACE	OWNER
Ares	7	M	no	dobermann	hunter	EAD104-L	3	11.007	STILL_FACE	OWNER
Ares	7	M	no	dobermann	hunter	EAD104-R	4	2.767	STILL_FACE	OWNER
Ares	7	M	no	dobermann	hunter	EAD104	1	2.001	STILL_FACE	OWNER
Ares	7	M	no	dobermann	hunter	EAD105	0	0.0	STILL_FACE	OWNER
Ares	7	M	no	dobermann	hunter	AD40-A	1	8.142	STILL_FACE	OWNER
Ares	7	M	no	dobermann	hunter	AD40-O	0	0.0	STILL_FACE	OWNER
Ares	7	M	no	dobermann	hunter	AD81	0	0.0	STILL_FACE	OWNER
Ares	7	M	no	dobermann	hunter	GASPING	0	0.0	STILL_FACE	OWNER
Ares	7	M	no	dobermann	hunter	AD126	0	0.0	STILL_FACE	OWNER
Ares	7	M	no	dobermann	hunter	AD160	0	0.0	STILL_FACE	OWNER
Ares	7	M	no	dobermann	hunter	AD73	3	20.655	STILL_FACE	OWNER
Ares	7	M	no	dobermann	hunter	S_EYE	0	NA	STILL_FACE	OWNER
Ares	7	M	no	dobermann	hunter	BLOW	0	0.0	STILL_FACE	OWNER
Ares	7	M	no	dobermann	hunter	Standing_up	1	30.598	STILL_FACE	OWNER
Ares	7	M	no	dobermann	hunter	Sitting	0	0.0	STILL_FACE	OWNER
Ares	7	M	no	dobermann	hunter	Laying	0	0.0	STILL_FACE	OWNER
Ares	7	M	no	dobermann	hunter	Still	4	24.355	STILL_FACE	OWNER
Ares	7	M	no	dobermann	hunter	Freezing	0	0.0	STILL_FACE	OWNER
Ares	7	M	no	dobermann	hunter	Pointing	0	0.0	STILL_FACE	OWNER
Ares	7	M	no	dobermann	hunter	Walking	3	6.237	STILL_FACE	OWNER
Ares	7	M	no	dobermann	hunter	Trotting	0	0.0	STILL_FACE	OWNER
Ares	7	M	no	dobermann	hunter	Back	0	0.0	STILL_FACE	OWNER
Ares	7	M	no	dobermann	hunter	Whining	0	0.0	STILL_FACE	OWNER
Ares	7	M	no	dobermann	hunter	Barking	0	0.0	STILL_FACE	OWNER
Ares	7	M	no	dobermann	hunter	Growling	0	0.0	STILL_FACE	OWNER
Ares	7	M	no	dobermann	hunter	Head_towards_the_gate	1	12.078	STILL_FACE	OWNER
Ares	7	M	no	dobermann	hunter	Head_towards_the_human	2	3.402	STILL_FACE	OWNER
Ares	7	M	no	dobermann	hunter	Head_elsewhere	3	15.113	STILL_FACE	OWNER
Ares	7	M	no	dobermann	hunter	Body_towards_the_human	1	3.504	STILL_FACE	OWNER
Ares	7	M	no	dobermann	hunter	Body_elsewhere	1	27.093	STILL_FACE	OWNER
Ares	7	M	no	dobermann	hunter	Scratching	0	NA	STILL_FACE	OWNER
Ares	7	M	no	dobermann	hunter	Trembling	0	0.0	STILL_FACE	OWNER
Ares	7	M	no	dobermann	hunter	Arching_the_back	0	NA	STILL_FACE	OWNER
Ares	7	M	no	dobermann	hunter	Stretching	0	NA	STILL_FACE	OWNER
Ares	7	M	no	dobermann	hunter	Sneezing	0	NA	STILL_FACE	OWNER
Ares	7	M	no	dobermann	hunter	Resting	0	0.0	STILL_FACE	OWNER
Ares	7	M	no	dobermann	hunter	Paw_Lifting	0	0.0	STILL_FACE	OWNER
Ares	7	M	no	dobermann	hunter	Paw_Tapping	0	0.0	STILL_FACE	OWNER
Ares	7	M	no	dobermann	hunter	Autogrooming	0	0.0	STILL_FACE	OWNER
Ares	7	M	no	dobermann	hunter	Eating_grass	0	0.0	STILL_FACE	OWNER
Ares	7	M	no	dobermann	hunter	Marking	0	NA	STILL_FACE	OWNER
Ares	7	M	no	dobermann	hunter	Eliminating-mark	0	NA	STILL_FACE	OWNER
Ares	7	M	no	dobermann	hunter	Digging	0	0.0	STILL_FACE	OWNER
Ares	7	M	no	dobermann	hunter	Tail_Up	1	30.598	STILL_FACE	OWNER
Ares	7	M	no	dobermann	hunter	Tail_Neutral	0	0.0	STILL_FACE	OWNER
Ares	7	M	no	dobermann	hunter	Tail_Down	0	0.0	STILL_FACE	OWNER
Ares	7	M	no	dobermann	hunter	Tail_Between_Legs	0	0.0	STILL_FACE	OWNER
Ares	7	M	no	dobermann	hunter	Tail_Wagging	0	0.0	STILL_FACE	OWNER
Ares	7	M	no	dobermann	hunter	High	0	0.0	STILL_FACE	OWNER
Ares	7	M	no	dobermann	hunter	Neutral	1	30.598	STILL_FACE	OWNER
Ares	7	M	no	dobermann	hunter	Low	0	0.0	STILL_FACE	OWNER
Ares	7	M	no	dobermann	hunter	Near_(<1m)	1	30.598	STILL_FACE	OWNER
Ares	7	M	no	dobermann	hunter	Far_(>1m)	0	0.0	STILL_FACE	OWNER
Ares	7	M	no	dobermann	hunter	AU101-L	0	0.0	STILL_FACE	FAMILIAR_HUMAN
Ares	7	M	no	dobermann	hunter	AU101-R	0	0.0	STILL_FACE	FAMILIAR_HUMAN
Ares	7	M	no	dobermann	hunter	AU101	2	1.402	STILL_FACE	FAMILIAR_HUMAN
Ares	7	M	no	dobermann	hunter	AU143	0	0.0	STILL_FACE	FAMILIAR_HUMAN
Ares	7	M	no	dobermann	hunter	AU145-L	0	NA	STILL_FACE	FAMILIAR_HUMAN
Ares	7	M	no	dobermann	hunter	AU145-R	0	NA	STILL_FACE	FAMILIAR_HUMAN
Ares	7	M	no	dobermann	hunter	AU145	0	NA	STILL_FACE	FAMILIAR_HUMAN
Ares	7	M	no	dobermann	hunter	AU109_+_110	0	0.0	STILL_FACE	FAMILIAR_HUMAN
Ares	7	M	no	dobermann	hunter	AU27	0	NA	STILL_FACE	FAMILIAR_HUMAN
Ares	7	M	no	dobermann	hunter	AD19	0	0.0	STILL_FACE	FAMILIAR_HUMAN
Ares	7	M	no	dobermann	hunter	AD37-L	0	NA	STILL_FACE	FAMILIAR_HUMAN
Ares	7	M	no	dobermann	hunter	AD37-R	0	NA	STILL_FACE	FAMILIAR_HUMAN
Ares	7	M	no	dobermann	hunter	AD37	0	NA	STILL_FACE	FAMILIAR_HUMAN
Ares	7	M	no	dobermann	hunter	AD137	0	NA	STILL_FACE	FAMILIAR_HUMAN
Ares	7	M	no	dobermann	hunter	AD51	3	NA	STILL_FACE	FAMILIAR_HUMAN
Ares	7	M	no	dobermann	hunter	AD52	0	NA	STILL_FACE	FAMILIAR_HUMAN
Ares	7	M	no	dobermann	hunter	AD55	0	0.0	STILL_FACE	FAMILIAR_HUMAN
Ares	7	M	no	dobermann	hunter	AD56	0	0.0	STILL_FACE	FAMILIAR_HUMAN
Ares	7	M	no	dobermann	hunter	EAD101	0	0.0	STILL_FACE	FAMILIAR_HUMAN
Ares	7	M	no	dobermann	hunter	EAD102	6	17.579	STILL_FACE	FAMILIAR_HUMAN
Ares	7	M	no	dobermann	hunter	EAD103	0	0.0	STILL_FACE	FAMILIAR_HUMAN
Ares	7	M	no	dobermann	hunter	EAD104-L	0	0.0	STILL_FACE	FAMILIAR_HUMAN
Ares	7	M	no	dobermann	hunter	EAD104-R	0	0.0	STILL_FACE	FAMILIAR_HUMAN
Ares	7	M	no	dobermann	hunter	EAD104	5	11.34	STILL_FACE	FAMILIAR_HUMAN
Ares	7	M	no	dobermann	hunter	EAD105	1	1.167	STILL_FACE	FAMILIAR_HUMAN
Ares	7	M	no	dobermann	hunter	AD40-A	2	11.512	STILL_FACE	FAMILIAR_HUMAN
Ares	7	M	no	dobermann	hunter	AD40-O	0	0.0	STILL_FACE	FAMILIAR_HUMAN
Ares	7	M	no	dobermann	hunter	AD81	0	0.0	STILL_FACE	FAMILIAR_HUMAN
Ares	7	M	no	dobermann	hunter	GASPING	0	0.0	STILL_FACE	FAMILIAR_HUMAN
Ares	7	M	no	dobermann	hunter	AD126	3	3.569	STILL_FACE	FAMILIAR_HUMAN
Ares	7	M	no	dobermann	hunter	AD160	0	0.0	STILL_FACE	FAMILIAR_HUMAN
Ares	7	M	no	dobermann	hunter	AD73	1	2.636	STILL_FACE	FAMILIAR_HUMAN
Ares	7	M	no	dobermann	hunter	S_EYE	0	NA	STILL_FACE	FAMILIAR_HUMAN
Ares	7	M	no	dobermann	hunter	BLOW	0	0.0	STILL_FACE	FAMILIAR_HUMAN
Ares	7	M	no	dobermann	hunter	Standing_up	1	29.363	STILL_FACE	FAMILIAR_HUMAN
Ares	7	M	no	dobermann	hunter	Sitting	0	0.0	STILL_FACE	FAMILIAR_HUMAN
Ares	7	M	no	dobermann	hunter	Laying	0	0.0	STILL_FACE	FAMILIAR_HUMAN
Ares	7	M	no	dobermann	hunter	Still	3	15.815	STILL_FACE	FAMILIAR_HUMAN
Ares	7	M	no	dobermann	hunter	Freezing	0	0.0	STILL_FACE	FAMILIAR_HUMAN
Ares	7	M	no	dobermann	hunter	Pointing	0	0.0	STILL_FACE	FAMILIAR_HUMAN
Ares	7	M	no	dobermann	hunter	Walking	2	12.71	STILL_FACE	FAMILIAR_HUMAN
Ares	7	M	no	dobermann	hunter	Trotting	0	0.0	STILL_FACE	FAMILIAR_HUMAN
Ares	7	M	no	dobermann	hunter	Back	1	0.833	STILL_FACE	FAMILIAR_HUMAN
Ares	7	M	no	dobermann	hunter	Whining	0	0.0	STILL_FACE	FAMILIAR_HUMAN
Ares	7	M	no	dobermann	hunter	Barking	0	0.0	STILL_FACE	FAMILIAR_HUMAN
Ares	7	M	no	dobermann	hunter	Growling	0	0.0	STILL_FACE	FAMILIAR_HUMAN
Ares	7	M	no	dobermann	hunter	Head_towards_the_gate	1	0.433	STILL_FACE	FAMILIAR_HUMAN
Ares	7	M	no	dobermann	hunter	Head_towards_the_human	1	1.233	STILL_FACE	FAMILIAR_HUMAN
Ares	7	M	no	dobermann	hunter	Head_elsewhere	3	27.693	STILL_FACE	FAMILIAR_HUMAN
Ares	7	M	no	dobermann	hunter	Body_towards_the_human	1	1.167	STILL_FACE	FAMILIAR_HUMAN
Ares	7	M	no	dobermann	hunter	Body_elsewhere	2	28.194	STILL_FACE	FAMILIAR_HUMAN
Ares	7	M	no	dobermann	hunter	Scratching	0	NA	STILL_FACE	FAMILIAR_HUMAN
Ares	7	M	no	dobermann	hunter	Trembling	0	0.0	STILL_FACE	FAMILIAR_HUMAN
Ares	7	M	no	dobermann	hunter	Arching_the_back	0	NA	STILL_FACE	FAMILIAR_HUMAN
Ares	7	M	no	dobermann	hunter	Stretching	0	NA	STILL_FACE	FAMILIAR_HUMAN
Ares	7	M	no	dobermann	hunter	Sneezing	0	NA	STILL_FACE	FAMILIAR_HUMAN
Ares	7	M	no	dobermann	hunter	Resting	0	0.0	STILL_FACE	FAMILIAR_HUMAN
Ares	7	M	no	dobermann	hunter	Paw_Lifting	0	0.0	STILL_FACE	FAMILIAR_HUMAN
Ares	7	M	no	dobermann	hunter	Paw_Tapping	0	0.0	STILL_FACE	FAMILIAR_HUMAN
Ares	7	M	no	dobermann	hunter	Autogrooming	0	0.0	STILL_FACE	FAMILIAR_HUMAN
Ares	7	M	no	dobermann	hunter	Eating_grass	0	0.0	STILL_FACE	FAMILIAR_HUMAN
Ares	7	M	no	dobermann	hunter	Marking	0	NA	STILL_FACE	FAMILIAR_HUMAN
Ares	7	M	no	dobermann	hunter	Eliminating-mark	0	NA	STILL_FACE	FAMILIAR_HUMAN
Ares	7	M	no	dobermann	hunter	Digging	0	0.0	STILL_FACE	FAMILIAR_HUMAN
Ares	7	M	no	dobermann	hunter	Tail_Up	1	29.363	STILL_FACE	FAMILIAR_HUMAN
Ares	7	M	no	dobermann	hunter	Tail_Neutral	0	0.0	STILL_FACE	FAMILIAR_HUMAN
Ares	7	M	no	dobermann	hunter	Tail_Down	0	0.0	STILL_FACE	FAMILIAR_HUMAN
Ares	7	M	no	dobermann	hunter	Tail_Between_Legs	0	0.0	STILL_FACE	FAMILIAR_HUMAN
Ares	7	M	no	dobermann	hunter	Tail_Wagging	0	0.0	STILL_FACE	FAMILIAR_HUMAN
Ares	7	M	no	dobermann	hunter	High	0	0.0	STILL_FACE	FAMILIAR_HUMAN
Ares	7	M	no	dobermann	hunter	Neutral	1	29.363	STILL_FACE	FAMILIAR_HUMAN
Ares	7	M	no	dobermann	hunter	Low	0	0.0	STILL_FACE	FAMILIAR_HUMAN
Ares	7	M	no	dobermann	hunter	Near_(<1m)	1	4.338	STILL_FACE	FAMILIAR_HUMAN
Ares	7	M	no	dobermann	hunter	Far_(>1m)	1	25.024	STILL_FACE	FAMILIAR_HUMAN
Ares	7	M	no	dobermann	hunter	AU101-L	0	0.0	FACE_AWAY	OWNER
Ares	7	M	no	dobermann	hunter	AU101-R	0	0.0	FACE_AWAY	OWNER
Ares	7	M	no	dobermann	hunter	AU101	2	4.972	FACE_AWAY	OWNER
Ares	7	M	no	dobermann	hunter	AU143	0	0.0	FACE_AWAY	OWNER
Ares	7	M	no	dobermann	hunter	AU145-L	0	NA	FACE_AWAY	OWNER
Ares	7	M	no	dobermann	hunter	AU145-R	0	NA	FACE_AWAY	OWNER
Ares	7	M	no	dobermann	hunter	AU145	0	NA	FACE_AWAY	OWNER
Ares	7	M	no	dobermann	hunter	AU109_+_110	0	0.0	FACE_AWAY	OWNER
Ares	7	M	no	dobermann	hunter	AU27	0	NA	FACE_AWAY	OWNER
Ares	7	M	no	dobermann	hunter	AD19	0	0.0	FACE_AWAY	OWNER
Ares	7	M	no	dobermann	hunter	AD37-L	0	NA	FACE_AWAY	OWNER
Ares	7	M	no	dobermann	hunter	AD37-R	0	NA	FACE_AWAY	OWNER
Ares	7	M	no	dobermann	hunter	AD37	0	NA	FACE_AWAY	OWNER
Ares	7	M	no	dobermann	hunter	AD137	0	NA	FACE_AWAY	OWNER
Ares	7	M	no	dobermann	hunter	AD51	1	NA	FACE_AWAY	OWNER
Ares	7	M	no	dobermann	hunter	AD52	1	NA	FACE_AWAY	OWNER
Ares	7	M	no	dobermann	hunter	AD55	0	0.0	FACE_AWAY	OWNER
Ares	7	M	no	dobermann	hunter	AD56	0	0.0	FACE_AWAY	OWNER
Ares	7	M	no	dobermann	hunter	EAD101	2	13.445	FACE_AWAY	OWNER
Ares	7	M	no	dobermann	hunter	EAD102	3	11.374	FACE_AWAY	OWNER
Ares	7	M	no	dobermann	hunter	EAD103	0	0.0	FACE_AWAY	OWNER
Ares	7	M	no	dobermann	hunter	EAD104-L	3	3.968	FACE_AWAY	OWNER
Ares	7	M	no	dobermann	hunter	EAD104-R	1	1.0	FACE_AWAY	OWNER
Ares	7	M	no	dobermann	hunter	EAD104	1	0.234	FACE_AWAY	OWNER
Ares	7	M	no	dobermann	hunter	EAD105	0	0.0	FACE_AWAY	OWNER
Ares	7	M	no	dobermann	hunter	AD40-A	0	0.0	FACE_AWAY	OWNER
Ares	7	M	no	dobermann	hunter	AD40-O	0	0.0	FACE_AWAY	OWNER
Ares	7	M	no	dobermann	hunter	AD81	0	0.0	FACE_AWAY	OWNER
Ares	7	M	no	dobermann	hunter	GASPING	0	0.0	FACE_AWAY	OWNER
Ares	7	M	no	dobermann	hunter	AD126	0	0.0	FACE_AWAY	OWNER
Ares	7	M	no	dobermann	hunter	AD160	0	0.0	FACE_AWAY	OWNER
Ares	7	M	no	dobermann	hunter	AD73	1	11.211	FACE_AWAY	OWNER
Ares	7	M	no	dobermann	hunter	S_EYE	0	NA	FACE_AWAY	OWNER
Ares	7	M	no	dobermann	hunter	BLOW	0	0.0	FACE_AWAY	OWNER
Ares	7	M	no	dobermann	hunter	Standing_up	1	30.097	FACE_AWAY	OWNER
Ares	7	M	no	dobermann	hunter	Sitting	0	0.0	FACE_AWAY	OWNER
Ares	7	M	no	dobermann	hunter	Laying	0	0.0	FACE_AWAY	OWNER
Ares	7	M	no	dobermann	hunter	Still	1	30.097	FACE_AWAY	OWNER
Ares	7	M	no	dobermann	hunter	Freezing	0	0.0	FACE_AWAY	OWNER
Ares	7	M	no	dobermann	hunter	Pointing	0	0.0	FACE_AWAY	OWNER
Ares	7	M	no	dobermann	hunter	Walking	0	0.0	FACE_AWAY	OWNER
Ares	7	M	no	dobermann	hunter	Trotting	0	0.0	FACE_AWAY	OWNER
Ares	7	M	no	dobermann	hunter	Back	0	0.0	FACE_AWAY	OWNER
Ares	7	M	no	dobermann	hunter	Whining	0	0.0	FACE_AWAY	OWNER
Ares	7	M	no	dobermann	hunter	Barking	0	0.0	FACE_AWAY	OWNER
Ares	7	M	no	dobermann	hunter	Growling	0	0.0	FACE_AWAY	OWNER
Ares	7	M	no	dobermann	hunter	Head_towards_the_gate	1	10.877	FACE_AWAY	OWNER
Ares	7	M	no	dobermann	hunter	Head_towards_the_human	1	0.432	FACE_AWAY	OWNER
Ares	7	M	no	dobermann	hunter	Head_elsewhere	3	18.784	FACE_AWAY	OWNER
Ares	7	M	no	dobermann	hunter	Body_towards_the_human	0	0.0	FACE_AWAY	OWNER
Ares	7	M	no	dobermann	hunter	Body_elsewhere	1	30.097	FACE_AWAY	OWNER
Ares	7	M	no	dobermann	hunter	Scratching	0	NA	FACE_AWAY	OWNER
Ares	7	M	no	dobermann	hunter	Trembling	0	0.0	FACE_AWAY	OWNER
Ares	7	M	no	dobermann	hunter	Arching_the_back	0	NA	FACE_AWAY	OWNER
Ares	7	M	no	dobermann	hunter	Stretching	0	NA	FACE_AWAY	OWNER
Ares	7	M	no	dobermann	hunter	Sneezing	0	NA	FACE_AWAY	OWNER
Ares	7	M	no	dobermann	hunter	Resting	0	0.0	FACE_AWAY	OWNER
Ares	7	M	no	dobermann	hunter	Paw_Lifting	0	0.0	FACE_AWAY	OWNER
Ares	7	M	no	dobermann	hunter	Paw_Tapping	0	0.0	FACE_AWAY	OWNER
Ares	7	M	no	dobermann	hunter	Autogrooming	0	0.0	FACE_AWAY	OWNER
Ares	7	M	no	dobermann	hunter	Eating_grass	0	0.0	FACE_AWAY	OWNER
Ares	7	M	no	dobermann	hunter	Marking	0	NA	FACE_AWAY	OWNER
Ares	7	M	no	dobermann	hunter	Eliminating-mark	0	NA	FACE_AWAY	OWNER
Ares	7	M	no	dobermann	hunter	Digging	0	0.0	FACE_AWAY	OWNER
Ares	7	M	no	dobermann	hunter	Tail_Up	1	30.097	FACE_AWAY	OWNER
Ares	7	M	no	dobermann	hunter	Tail_Neutral	0	0.0	FACE_AWAY	OWNER
Ares	7	M	no	dobermann	hunter	Tail_Down	0	0.0	FACE_AWAY	OWNER
Ares	7	M	no	dobermann	hunter	Tail_Between_Legs	0	0.0	FACE_AWAY	OWNER
Ares	7	M	no	dobermann	hunter	Tail_Wagging	0	0.0	FACE_AWAY	OWNER
Ares	7	M	no	dobermann	hunter	High	1	10.877	FACE_AWAY	OWNER
Ares	7	M	no	dobermann	hunter	Neutral	2	19.218	FACE_AWAY	OWNER
Ares	7	M	no	dobermann	hunter	Low	0	0.0	FACE_AWAY	OWNER
Ares	7	M	no	dobermann	hunter	Near_(<1m)	1	30.097	FACE_AWAY	OWNER
Ares	7	M	no	dobermann	hunter	Far_(>1m)	0	0.0	FACE_AWAY	OWNER
Ares	7	M	no	dobermann	hunter	AU101-L	0	0.0	FACE_AWAY	FAMILIAR_HUMAN
Ares	7	M	no	dobermann	hunter	AU101-R	0	0.0	FACE_AWAY	FAMILIAR_HUMAN
Ares	7	M	no	dobermann	hunter	AU101	1	2.335	FACE_AWAY	FAMILIAR_HUMAN
Ares	7	M	no	dobermann	hunter	AU143	0	0.0	FACE_AWAY	FAMILIAR_HUMAN
Ares	7	M	no	dobermann	hunter	AU145-L	0	NA	FACE_AWAY	FAMILIAR_HUMAN
Ares	7	M	no	dobermann	hunter	AU145-R	0	NA	FACE_AWAY	FAMILIAR_HUMAN
Ares	7	M	no	dobermann	hunter	AU145	0	NA	FACE_AWAY	FAMILIAR_HUMAN
Ares	7	M	no	dobermann	hunter	AU109_+_110	0	0.0	FACE_AWAY	FAMILIAR_HUMAN
Ares	7	M	no	dobermann	hunter	AU27	0	NA	FACE_AWAY	FAMILIAR_HUMAN
Ares	7	M	no	dobermann	hunter	AD19	0	0.0	FACE_AWAY	FAMILIAR_HUMAN
Ares	7	M	no	dobermann	hunter	AD37-L	0	NA	FACE_AWAY	FAMILIAR_HUMAN
Ares	7	M	no	dobermann	hunter	AD37-R	0	NA	FACE_AWAY	FAMILIAR_HUMAN
Ares	7	M	no	dobermann	hunter	AD37	0	NA	FACE_AWAY	FAMILIAR_HUMAN
Ares	7	M	no	dobermann	hunter	AD137	0	NA	FACE_AWAY	FAMILIAR_HUMAN
Ares	7	M	no	dobermann	hunter	AD51	1	NA	FACE_AWAY	FAMILIAR_HUMAN
Ares	7	M	no	dobermann	hunter	AD52	0	NA	FACE_AWAY	FAMILIAR_HUMAN
Ares	7	M	no	dobermann	hunter	AD55	0	0.0	FACE_AWAY	FAMILIAR_HUMAN
Ares	7	M	no	dobermann	hunter	AD56	0	0.0	FACE_AWAY	FAMILIAR_HUMAN
Ares	7	M	no	dobermann	hunter	EAD101	0	0.0	FACE_AWAY	FAMILIAR_HUMAN
Ares	7	M	no	dobermann	hunter	EAD102	4	21.551	FACE_AWAY	FAMILIAR_HUMAN
Ares	7	M	no	dobermann	hunter	EAD103	0	0.0	FACE_AWAY	FAMILIAR_HUMAN
Ares	7	M	no	dobermann	hunter	EAD104-L	0	0.0	FACE_AWAY	FAMILIAR_HUMAN
Ares	7	M	no	dobermann	hunter	EAD104-R	1	1.534	FACE_AWAY	FAMILIAR_HUMAN
Ares	7	M	no	dobermann	hunter	EAD104	2	5.003	FACE_AWAY	FAMILIAR_HUMAN
Ares	7	M	no	dobermann	hunter	EAD105	3	1.999	FACE_AWAY	FAMILIAR_HUMAN
Ares	7	M	no	dobermann	hunter	AD40-A	3	19.686	FACE_AWAY	FAMILIAR_HUMAN
Ares	7	M	no	dobermann	hunter	AD40-O	0	0.0	FACE_AWAY	FAMILIAR_HUMAN
Ares	7	M	no	dobermann	hunter	AD81	0	0.0	FACE_AWAY	FAMILIAR_HUMAN
Ares	7	M	no	dobermann	hunter	GASPING	0	0.0	FACE_AWAY	FAMILIAR_HUMAN
Ares	7	M	no	dobermann	hunter	AD126	0	0.0	FACE_AWAY	FAMILIAR_HUMAN
Ares	7	M	no	dobermann	hunter	AD160	0	0.0	FACE_AWAY	FAMILIAR_HUMAN
Ares	7	M	no	dobermann	hunter	AD73	2	10.077	FACE_AWAY	FAMILIAR_HUMAN
Ares	7	M	no	dobermann	hunter	S_EYE	0	NA	FACE_AWAY	FAMILIAR_HUMAN
Ares	7	M	no	dobermann	hunter	BLOW	0	0.0	FACE_AWAY	FAMILIAR_HUMAN
Ares	7	M	no	dobermann	hunter	Standing_up	1	29.929	FACE_AWAY	FAMILIAR_HUMAN
Ares	7	M	no	dobermann	hunter	Sitting	0	0.0	FACE_AWAY	FAMILIAR_HUMAN
Ares	7	M	no	dobermann	hunter	Laying	0	0.0	FACE_AWAY	FAMILIAR_HUMAN
Ares	7	M	no	dobermann	hunter	Still	3	18.215	FACE_AWAY	FAMILIAR_HUMAN
Ares	7	M	no	dobermann	hunter	Freezing	0	0.0	FACE_AWAY	FAMILIAR_HUMAN
Ares	7	M	no	dobermann	hunter	Pointing	0	0.0	FACE_AWAY	FAMILIAR_HUMAN
Ares	7	M	no	dobermann	hunter	Walking	4	11.708	FACE_AWAY	FAMILIAR_HUMAN
Ares	7	M	no	dobermann	hunter	Trotting	0	0.0	FACE_AWAY	FAMILIAR_HUMAN
Ares	7	M	no	dobermann	hunter	Back	0	0.0	FACE_AWAY	FAMILIAR_HUMAN
Ares	7	M	no	dobermann	hunter	Whining	3	3.17	FACE_AWAY	FAMILIAR_HUMAN
Ares	7	M	no	dobermann	hunter	Barking	0	0.0	FACE_AWAY	FAMILIAR_HUMAN
Ares	7	M	no	dobermann	hunter	Growling	0	0.0	FACE_AWAY	FAMILIAR_HUMAN
Ares	7	M	no	dobermann	hunter	Head_towards_the_gate	0	0.0	FACE_AWAY	FAMILIAR_HUMAN
Ares	7	M	no	dobermann	hunter	Head_towards_the_human	2	7.705	FACE_AWAY	FAMILIAR_HUMAN
Ares	7	M	no	dobermann	hunter	Head_elsewhere	3	22.22	FACE_AWAY	FAMILIAR_HUMAN
Ares	7	M	no	dobermann	hunter	Body_towards_the_human	1	17.716	FACE_AWAY	FAMILIAR_HUMAN
Ares	7	M	no	dobermann	hunter	Body_elsewhere	2	12.211	FACE_AWAY	FAMILIAR_HUMAN
Ares	7	M	no	dobermann	hunter	Scratching	0	NA	FACE_AWAY	FAMILIAR_HUMAN
Ares	7	M	no	dobermann	hunter	Trembling	0	0.0	FACE_AWAY	FAMILIAR_HUMAN
Ares	7	M	no	dobermann	hunter	Arching_the_back	0	NA	FACE_AWAY	FAMILIAR_HUMAN
Ares	7	M	no	dobermann	hunter	Stretching	0	NA	FACE_AWAY	FAMILIAR_HUMAN
Ares	7	M	no	dobermann	hunter	Sneezing	0	NA	FACE_AWAY	FAMILIAR_HUMAN
Ares	7	M	no	dobermann	hunter	Resting	0	0.0	FACE_AWAY	FAMILIAR_HUMAN
Ares	7	M	no	dobermann	hunter	Paw_Lifting	0	0.0	FACE_AWAY	FAMILIAR_HUMAN
Ares	7	M	no	dobermann	hunter	Paw_Tapping	0	0.0	FACE_AWAY	FAMILIAR_HUMAN
Ares	7	M	no	dobermann	hunter	Autogrooming	0	0.0	FACE_AWAY	FAMILIAR_HUMAN
Ares	7	M	no	dobermann	hunter	Eating_grass	0	0.0	FACE_AWAY	FAMILIAR_HUMAN
Ares	7	M	no	dobermann	hunter	Marking	0	NA	FACE_AWAY	FAMILIAR_HUMAN
Ares	7	M	no	dobermann	hunter	Eliminating-mark	0	NA	FACE_AWAY	FAMILIAR_HUMAN
Ares	7	M	no	dobermann	hunter	Digging	0	0.0	FACE_AWAY	FAMILIAR_HUMAN
Ares	7	M	no	dobermann	hunter	Tail_Up	1	29.929	FACE_AWAY	FAMILIAR_HUMAN
Ares	7	M	no	dobermann	hunter	Tail_Neutral	0	0.0	FACE_AWAY	FAMILIAR_HUMAN
Ares	7	M	no	dobermann	hunter	Tail_Down	0	0.0	FACE_AWAY	FAMILIAR_HUMAN
Ares	7	M	no	dobermann	hunter	Tail_Between_Legs	0	0.0	FACE_AWAY	FAMILIAR_HUMAN
Ares	7	M	no	dobermann	hunter	Tail_Wagging	0	0.0	FACE_AWAY	FAMILIAR_HUMAN
Ares	7	M	no	dobermann	hunter	High	0	0.0	FACE_AWAY	FAMILIAR_HUMAN
Ares	7	M	no	dobermann	hunter	Neutral	1	29.929	FACE_AWAY	FAMILIAR_HUMAN
Ares	7	M	no	dobermann	hunter	Low	0	0.0	FACE_AWAY	FAMILIAR_HUMAN
Ares	7	M	no	dobermann	hunter	Near_(<1m)	1	18.817	FACE_AWAY	FAMILIAR_HUMAN
Ares	7	M	no	dobermann	hunter	Far_(>1m)	1	11.111	FACE_AWAY	FAMILIAR_HUMAN
Balì	0.5	M	no	gsdxflat	hunterxshepherd	AU101-L	0	0.0	Int1	OWNER
Balì	0.5	M	no	gsdxflat	hunterxshepherd	AU101-R	0	0.0	Int1	OWNER
Balì	0.5	M	no	gsdxflat	hunterxshepherd	AU101	5	3.537	Int1	OWNER
Balì	0.5	M	no	gsdxflat	hunterxshepherd	AU143	0	0.0	Int1	OWNER
Balì	0.5	M	no	gsdxflat	hunterxshepherd	AU145-L	0	NA	Int1	OWNER
Balì	0.5	M	no	gsdxflat	hunterxshepherd	AU145-R	0	NA	Int1	OWNER
Balì	0.5	M	no	gsdxflat	hunterxshepherd	AU145	0	NA	Int1	OWNER
Balì	0.5	M	no	gsdxflat	hunterxshepherd	AU109_+_110	0	0.0	Int1	OWNER
Balì	0.5	M	no	gsdxflat	hunterxshepherd	AU27	0	NA	Int1	OWNER
Balì	0.5	M	no	gsdxflat	hunterxshepherd	AD19	7	11.31	Int1	OWNER
Balì	0.5	M	no	gsdxflat	hunterxshepherd	AD37-L	0	NA	Int1	OWNER
Balì	0.5	M	no	gsdxflat	hunterxshepherd	AD37-R	0	NA	Int1	OWNER
Balì	0.5	M	no	gsdxflat	hunterxshepherd	AD37	0	NA	Int1	OWNER
Balì	0.5	M	no	gsdxflat	hunterxshepherd	AD137	0	NA	Int1	OWNER
Balì	0.5	M	no	gsdxflat	hunterxshepherd	AD51	1	NA	Int1	OWNER
Balì	0.5	M	no	gsdxflat	hunterxshepherd	AD52	3	NA	Int1	OWNER
Balì	0.5	M	no	gsdxflat	hunterxshepherd	AD55	0	0.0	Int1	OWNER
Balì	0.5	M	no	gsdxflat	hunterxshepherd	AD56	1	0.834	Int1	OWNER
Balì	0.5	M	no	gsdxflat	hunterxshepherd	EAD101	6	9.535	Int1	OWNER
Balì	0.5	M	no	gsdxflat	hunterxshepherd	EAD102	14	12.799	Int1	OWNER
Balì	0.5	M	no	gsdxflat	hunterxshepherd	EAD103	0	0.0	Int1	OWNER
Balì	0.5	M	no	gsdxflat	hunterxshepherd	EAD104-L	1	0.433	Int1	OWNER
Balì	0.5	M	no	gsdxflat	hunterxshepherd	EAD104-R	0	0.0	Int1	OWNER
Balì	0.5	M	no	gsdxflat	hunterxshepherd	EAD104	9	5.499	Int1	OWNER
Balì	0.5	M	no	gsdxflat	hunterxshepherd	EAD105	3	1.065	Int1	OWNER
Balì	0.5	M	no	gsdxflat	hunterxshepherd	AD40-A	1	2.67	Int1	OWNER
Balì	0.5	M	no	gsdxflat	hunterxshepherd	AD40-O	0	0.0	Int1	OWNER
Balì	0.5	M	no	gsdxflat	hunterxshepherd	AD81	0	0.0	Int1	OWNER
Balì	0.5	M	no	gsdxflat	hunterxshepherd	GASPING	0	0.0	Int1	OWNER
Balì	0.5	M	no	gsdxflat	hunterxshepherd	AD126	9	16.016	Int1	OWNER
Balì	0.5	M	no	gsdxflat	hunterxshepherd	AD160	0	0.0	Int1	OWNER
Balì	0.5	M	no	gsdxflat	hunterxshepherd	AD73	3	5.205	Int1	OWNER
Balì	0.5	M	no	gsdxflat	hunterxshepherd	S_EYE	0	NA	Int1	OWNER
Balì	0.5	M	no	gsdxflat	hunterxshepherd	BLOW	0	0.0	Int1	OWNER
Balì	0.5	M	no	gsdxflat	hunterxshepherd	Standing_up	2	23.222	Int1	OWNER
Balì	0.5	M	no	gsdxflat	hunterxshepherd	Sitting	1	6.105	Int1	OWNER
Balì	0.5	M	no	gsdxflat	hunterxshepherd	Laying	0	0.0	Int1	OWNER
Balì	0.5	M	no	gsdxflat	hunterxshepherd	Still	7	22.984	Int1	OWNER
Balì	0.5	M	no	gsdxflat	hunterxshepherd	Freezing	0	0.0	Int1	OWNER
Balì	0.5	M	no	gsdxflat	hunterxshepherd	Pointing	0	0.0	Int1	OWNER
Balì	0.5	M	no	gsdxflat	hunterxshepherd	Walking	2	4.569	Int1	OWNER
Balì	0.5	M	no	gsdxflat	hunterxshepherd	Trotting	0	0.0	Int1	OWNER
Balì	0.5	M	no	gsdxflat	hunterxshepherd	Back	4	1.764	Int1	OWNER
Balì	0.5	M	no	gsdxflat	hunterxshepherd	Whining	2	0.667	Int1	OWNER
Balì	0.5	M	no	gsdxflat	hunterxshepherd	Barking	13	11.345	Int1	OWNER
Balì	0.5	M	no	gsdxflat	hunterxshepherd	Growling	0	0.0	Int1	OWNER
Balì	0.5	M	no	gsdxflat	hunterxshepherd	Head_towards_the_gate	0	0.0	Int1	OWNER
Balì	0.5	M	no	gsdxflat	hunterxshepherd	Head_towards_the_human	5	21.283	Int1	OWNER
Balì	0.5	M	no	gsdxflat	hunterxshepherd	Head_elsewhere	5	8.037	Int1	OWNER
Balì	0.5	M	no	gsdxflat	hunterxshepherd	Body_towards_the_human	2	16.715	Int1	OWNER
Balì	0.5	M	no	gsdxflat	hunterxshepherd	Body_elsewhere	2	12.611	Int1	OWNER
Balì	0.5	M	no	gsdxflat	hunterxshepherd	Scratching	0	NA	Int1	OWNER
Balì	0.5	M	no	gsdxflat	hunterxshepherd	Trembling	0	0.0	Int1	OWNER
Balì	0.5	M	no	gsdxflat	hunterxshepherd	Arching_the_back	0	NA	Int1	OWNER
Balì	0.5	M	no	gsdxflat	hunterxshepherd	Stretching	0	NA	Int1	OWNER
Balì	0.5	M	no	gsdxflat	hunterxshepherd	Sneezing	0	NA	Int1	OWNER
Balì	0.5	M	no	gsdxflat	hunterxshepherd	Resting	0	0.0	Int1	OWNER
Balì	0.5	M	no	gsdxflat	hunterxshepherd	Paw_Lifting	1	0.367	Int1	OWNER
Balì	0.5	M	no	gsdxflat	hunterxshepherd	Paw_Tapping	1	0.267	Int1	OWNER
Balì	0.5	M	no	gsdxflat	hunterxshepherd	Autogrooming	0	0.0	Int1	OWNER
Balì	0.5	M	no	gsdxflat	hunterxshepherd	Eating_grass	0	0.0	Int1	OWNER
Balì	0.5	M	no	gsdxflat	hunterxshepherd	Marking	0	NA	Int1	OWNER
Balì	0.5	M	no	gsdxflat	hunterxshepherd	Eliminating-mark	0	NA	Int1	OWNER
Balì	0.5	M	no	gsdxflat	hunterxshepherd	Digging	0	0.0	Int1	OWNER
Balì	0.5	M	no	gsdxflat	hunterxshepherd	Tail_Up	0	0.0	Int1	OWNER
Balì	0.5	M	no	gsdxflat	hunterxshepherd	Tail_Neutral	2	28.36	Int1	OWNER
Balì	0.5	M	no	gsdxflat	hunterxshepherd	Tail_Down	2	0.966	Int1	OWNER
Balì	0.5	M	no	gsdxflat	hunterxshepherd	Tail_Between_Legs	0	0.0	Int1	OWNER
Balì	0.5	M	no	gsdxflat	hunterxshepherd	Tail_Wagging	2	21.221	Int1	OWNER
Balì	0.5	M	no	gsdxflat	hunterxshepherd	High	0	0.0	Int1	OWNER
Balì	0.5	M	no	gsdxflat	hunterxshepherd	Neutral	1	29.329	Int1	OWNER
Balì	0.5	M	no	gsdxflat	hunterxshepherd	Low	0	0.0	Int1	OWNER
Balì	0.5	M	no	gsdxflat	hunterxshepherd	Near_(<1m)	3	14.412	Int1	OWNER
Balì	0.5	M	no	gsdxflat	hunterxshepherd	Far_(>1m)	3	14.912	Int1	OWNER
Balì	0.5	M	no	gsdxflat	hunterxshepherd	AU101-L	0	0.0	Int1	FAMILIAR_HUMAN
Balì	0.5	M	no	gsdxflat	hunterxshepherd	AU101-R	0	0.0	Int1	FAMILIAR_HUMAN
Balì	0.5	M	no	gsdxflat	hunterxshepherd	AU101	2	0.401	Int1	FAMILIAR_HUMAN
Balì	0.5	M	no	gsdxflat	hunterxshepherd	AU143	0	0.0	Int1	FAMILIAR_HUMAN
Balì	0.5	M	no	gsdxflat	hunterxshepherd	AU145-L	0	NA	Int1	FAMILIAR_HUMAN
Balì	0.5	M	no	gsdxflat	hunterxshepherd	AU145-R	0	NA	Int1	FAMILIAR_HUMAN
Balì	0.5	M	no	gsdxflat	hunterxshepherd	AU145	5	NA	Int1	FAMILIAR_HUMAN
Balì	0.5	M	no	gsdxflat	hunterxshepherd	AU109_+_110	0	0.0	Int1	FAMILIAR_HUMAN
Balì	0.5	M	no	gsdxflat	hunterxshepherd	AU27	0	NA	Int1	FAMILIAR_HUMAN
Balì	0.5	M	no	gsdxflat	hunterxshepherd	AD19	8	22.988	Int1	FAMILIAR_HUMAN
Balì	0.5	M	no	gsdxflat	hunterxshepherd	AD37-L	0	NA	Int1	FAMILIAR_HUMAN
Balì	0.5	M	no	gsdxflat	hunterxshepherd	AD37-R	0	NA	Int1	FAMILIAR_HUMAN
Balì	0.5	M	no	gsdxflat	hunterxshepherd	AD37	0	NA	Int1	FAMILIAR_HUMAN
Balì	0.5	M	no	gsdxflat	hunterxshepherd	AD137	1	NA	Int1	FAMILIAR_HUMAN
Balì	0.5	M	no	gsdxflat	hunterxshepherd	AD51	1	NA	Int1	FAMILIAR_HUMAN
Balì	0.5	M	no	gsdxflat	hunterxshepherd	AD52	7	NA	Int1	FAMILIAR_HUMAN
Balì	0.5	M	no	gsdxflat	hunterxshepherd	AD55	0	0.0	Int1	FAMILIAR_HUMAN
Balì	0.5	M	no	gsdxflat	hunterxshepherd	AD56	0	0.0	Int1	FAMILIAR_HUMAN
Balì	0.5	M	no	gsdxflat	hunterxshepherd	EAD101	2	2.567	Int1	FAMILIAR_HUMAN
Balì	0.5	M	no	gsdxflat	hunterxshepherd	EAD102	10	18.711	Int1	FAMILIAR_HUMAN
Balì	0.5	M	no	gsdxflat	hunterxshepherd	EAD103	0	0.0	Int1	FAMILIAR_HUMAN
Balì	0.5	M	no	gsdxflat	hunterxshepherd	EAD104-L	1	0.366	Int1	FAMILIAR_HUMAN
Balì	0.5	M	no	gsdxflat	hunterxshepherd	EAD104-R	4	1.965	Int1	FAMILIAR_HUMAN
Balì	0.5	M	no	gsdxflat	hunterxshepherd	EAD104	5	2.998	Int1	FAMILIAR_HUMAN
Balì	0.5	M	no	gsdxflat	hunterxshepherd	EAD105	3	1.733	Int1	FAMILIAR_HUMAN
Balì	0.5	M	no	gsdxflat	hunterxshepherd	AD40-A	2	2.301	Int1	FAMILIAR_HUMAN
Balì	0.5	M	no	gsdxflat	hunterxshepherd	AD40-O	1	0.366	Int1	FAMILIAR_HUMAN
Balì	0.5	M	no	gsdxflat	hunterxshepherd	AD81	0	0.0	Int1	FAMILIAR_HUMAN
Balì	0.5	M	no	gsdxflat	hunterxshepherd	GASPING	0	0.0	Int1	FAMILIAR_HUMAN
Balì	0.5	M	no	gsdxflat	hunterxshepherd	AD126	5	25.521	Int1	FAMILIAR_HUMAN
Balì	0.5	M	no	gsdxflat	hunterxshepherd	AD160	0	0.0	Int1	FAMILIAR_HUMAN
Balì	0.5	M	no	gsdxflat	hunterxshepherd	AD73	6	6.572	Int1	FAMILIAR_HUMAN
Balì	0.5	M	no	gsdxflat	hunterxshepherd	S_EYE	0	NA	Int1	FAMILIAR_HUMAN
Balì	0.5	M	no	gsdxflat	hunterxshepherd	BLOW	0	0.0	Int1	FAMILIAR_HUMAN
Balì	0.5	M	no	gsdxflat	hunterxshepherd	Standing_up	2	20.053	Int1	FAMILIAR_HUMAN
Balì	0.5	M	no	gsdxflat	hunterxshepherd	Sitting	1	10.009	Int1	FAMILIAR_HUMAN
Balì	0.5	M	no	gsdxflat	hunterxshepherd	Laying	0	0.0	Int1	FAMILIAR_HUMAN
Balì	0.5	M	no	gsdxflat	hunterxshepherd	Still	5	15.21	Int1	FAMILIAR_HUMAN
Balì	0.5	M	no	gsdxflat	hunterxshepherd	Freezing	0	0.0	Int1	FAMILIAR_HUMAN
Balì	0.5	M	no	gsdxflat	hunterxshepherd	Pointing	0	0.0	Int1	FAMILIAR_HUMAN
Balì	0.5	M	no	gsdxflat	hunterxshepherd	Walking	4	13.645	Int1	FAMILIAR_HUMAN
Balì	0.5	M	no	gsdxflat	hunterxshepherd	Trotting	0	0.0	Int1	FAMILIAR_HUMAN
Balì	0.5	M	no	gsdxflat	hunterxshepherd	Back	1	1.2	Int1	FAMILIAR_HUMAN
Balì	0.5	M	no	gsdxflat	hunterxshepherd	Whining	0	0.0	Int1	FAMILIAR_HUMAN
Balì	0.5	M	no	gsdxflat	hunterxshepherd	Barking	4	2.702	Int1	FAMILIAR_HUMAN
Balì	0.5	M	no	gsdxflat	hunterxshepherd	Growling	0	0.0	Int1	FAMILIAR_HUMAN
Balì	0.5	M	no	gsdxflat	hunterxshepherd	Head_towards_the_gate	1	0.767	Int1	FAMILIAR_HUMAN
Balì	0.5	M	no	gsdxflat	hunterxshepherd	Head_towards_the_human	8	9.739	Int1	FAMILIAR_HUMAN
Balì	0.5	M	no	gsdxflat	hunterxshepherd	Head_elsewhere	8	19.542	Int1	FAMILIAR_HUMAN
Balì	0.5	M	no	gsdxflat	hunterxshepherd	Body_towards_the_human	1	1.434	Int1	FAMILIAR_HUMAN
Balì	0.5	M	no	gsdxflat	hunterxshepherd	Body_elsewhere	1	28.629	Int1	FAMILIAR_HUMAN
Balì	0.5	M	no	gsdxflat	hunterxshepherd	Scratching	0	NA	Int1	FAMILIAR_HUMAN
Balì	0.5	M	no	gsdxflat	hunterxshepherd	Trembling	0	0.0	Int1	FAMILIAR_HUMAN
Balì	0.5	M	no	gsdxflat	hunterxshepherd	Arching_the_back	0	NA	Int1	FAMILIAR_HUMAN
Balì	0.5	M	no	gsdxflat	hunterxshepherd	Stretching	0	NA	Int1	FAMILIAR_HUMAN
Balì	0.5	M	no	gsdxflat	hunterxshepherd	Sneezing	0	NA	Int1	FAMILIAR_HUMAN
Balì	0.5	M	no	gsdxflat	hunterxshepherd	Resting	0	0.0	Int1	FAMILIAR_HUMAN
Balì	0.5	M	no	gsdxflat	hunterxshepherd	Paw_Lifting	0	0.0	Int1	FAMILIAR_HUMAN
Balì	0.5	M	no	gsdxflat	hunterxshepherd	Paw_Tapping	0	0.0	Int1	FAMILIAR_HUMAN
Balì	0.5	M	no	gsdxflat	hunterxshepherd	Autogrooming	0	0.0	Int1	FAMILIAR_HUMAN
Balì	0.5	M	no	gsdxflat	hunterxshepherd	Eating_grass	0	0.0	Int1	FAMILIAR_HUMAN
Balì	0.5	M	no	gsdxflat	hunterxshepherd	Marking	0	NA	Int1	FAMILIAR_HUMAN
Balì	0.5	M	no	gsdxflat	hunterxshepherd	Eliminating-mark	0	NA	Int1	FAMILIAR_HUMAN
Balì	0.5	M	no	gsdxflat	hunterxshepherd	Digging	0	0.0	Int1	FAMILIAR_HUMAN
Balì	0.5	M	no	gsdxflat	hunterxshepherd	Tail_Up	0	0.0	Int1	FAMILIAR_HUMAN
Balì	0.5	M	no	gsdxflat	hunterxshepherd	Tail_Neutral	3	25.591	Int1	FAMILIAR_HUMAN
Balì	0.5	M	no	gsdxflat	hunterxshepherd	Tail_Down	3	4.468	Int1	FAMILIAR_HUMAN
Balì	0.5	M	no	gsdxflat	hunterxshepherd	Tail_Between_Legs	0	0.0	Int1	FAMILIAR_HUMAN
Balì	0.5	M	no	gsdxflat	hunterxshepherd	Tail_Wagging	3	5.272	Int1	FAMILIAR_HUMAN
Balì	0.5	M	no	gsdxflat	hunterxshepherd	High	0	0.0	Int1	FAMILIAR_HUMAN
Balì	0.5	M	no	gsdxflat	hunterxshepherd	Neutral	1	30.064	Int1	FAMILIAR_HUMAN
Balì	0.5	M	no	gsdxflat	hunterxshepherd	Low	0	0.0	Int1	FAMILIAR_HUMAN
Balì	0.5	M	no	gsdxflat	hunterxshepherd	Near_(<1m)	2	5.604	Int1	FAMILIAR_HUMAN
Balì	0.5	M	no	gsdxflat	hunterxshepherd	Far_(>1m)	2	24.457	Int1	FAMILIAR_HUMAN
Balì	0.5	M	no	gsdxflat	hunterxshepherd	AU101-L	0	0.0	STILL_FACE	OWNER
Balì	0.5	M	no	gsdxflat	hunterxshepherd	AU101-R	0	0.0	STILL_FACE	OWNER
Balì	0.5	M	no	gsdxflat	hunterxshepherd	AU101	4	3.538	STILL_FACE	OWNER
Balì	0.5	M	no	gsdxflat	hunterxshepherd	AU143	0	0.0	STILL_FACE	OWNER
Balì	0.5	M	no	gsdxflat	hunterxshepherd	AU145-L	0	NA	STILL_FACE	OWNER
Balì	0.5	M	no	gsdxflat	hunterxshepherd	AU145-R	0	NA	STILL_FACE	OWNER
Balì	0.5	M	no	gsdxflat	hunterxshepherd	AU145	0	NA	STILL_FACE	OWNER
Balì	0.5	M	no	gsdxflat	hunterxshepherd	AU109_+_110	0	0.0	STILL_FACE	OWNER
Balì	0.5	M	no	gsdxflat	hunterxshepherd	AU27	0	NA	STILL_FACE	OWNER
Balì	0.5	M	no	gsdxflat	hunterxshepherd	AD19	9	9.979	STILL_FACE	OWNER
Balì	0.5	M	no	gsdxflat	hunterxshepherd	AD37-L	0	NA	STILL_FACE	OWNER
Balì	0.5	M	no	gsdxflat	hunterxshepherd	AD37-R	0	NA	STILL_FACE	OWNER
Balì	0.5	M	no	gsdxflat	hunterxshepherd	AD37	0	NA	STILL_FACE	OWNER
Balì	0.5	M	no	gsdxflat	hunterxshepherd	AD137	0	NA	STILL_FACE	OWNER
Balì	0.5	M	no	gsdxflat	hunterxshepherd	AD51	3	NA	STILL_FACE	OWNER
Balì	0.5	M	no	gsdxflat	hunterxshepherd	AD52	4	NA	STILL_FACE	OWNER
Balì	0.5	M	no	gsdxflat	hunterxshepherd	AD55	0	0.0	STILL_FACE	OWNER
Balì	0.5	M	no	gsdxflat	hunterxshepherd	AD56	0	0.0	STILL_FACE	OWNER
Balì	0.5	M	no	gsdxflat	hunterxshepherd	EAD101	2	1.766	STILL_FACE	OWNER
Balì	0.5	M	no	gsdxflat	hunterxshepherd	EAD102	11	21.379	STILL_FACE	OWNER
Balì	0.5	M	no	gsdxflat	hunterxshepherd	EAD103	0	0.0	STILL_FACE	OWNER
Balì	0.5	M	no	gsdxflat	hunterxshepherd	EAD104-L	1	0.266	STILL_FACE	OWNER
Balì	0.5	M	no	gsdxflat	hunterxshepherd	EAD104-R	1	0.5	STILL_FACE	OWNER
Balì	0.5	M	no	gsdxflat	hunterxshepherd	EAD104	5	4.167	STILL_FACE	OWNER
Balì	0.5	M	no	gsdxflat	hunterxshepherd	EAD105	4	2.632	STILL_FACE	OWNER
Balì	0.5	M	no	gsdxflat	hunterxshepherd	AD40-A	0	0.0	STILL_FACE	OWNER
Balì	0.5	M	no	gsdxflat	hunterxshepherd	AD40-O	0	0.0	STILL_FACE	OWNER
Balì	0.5	M	no	gsdxflat	hunterxshepherd	AD81	0	0.0	STILL_FACE	OWNER
Balì	0.5	M	no	gsdxflat	hunterxshepherd	GASPING	0	0.0	STILL_FACE	OWNER
Balì	0.5	M	no	gsdxflat	hunterxshepherd	AD126	11	14.716	STILL_FACE	OWNER
Balì	0.5	M	no	gsdxflat	hunterxshepherd	AD160	0	0.0	STILL_FACE	OWNER
Balì	0.5	M	no	gsdxflat	hunterxshepherd	AD73	3	3.102	STILL_FACE	OWNER
Balì	0.5	M	no	gsdxflat	hunterxshepherd	S_EYE	0	NA	STILL_FACE	OWNER
Balì	0.5	M	no	gsdxflat	hunterxshepherd	BLOW	0	0.0	STILL_FACE	OWNER
Balì	0.5	M	no	gsdxflat	hunterxshepherd	Standing_up	1	30.697	STILL_FACE	OWNER
Balì	0.5	M	no	gsdxflat	hunterxshepherd	Sitting	0	0.0	STILL_FACE	OWNER
Balì	0.5	M	no	gsdxflat	hunterxshepherd	Laying	0	0.0	STILL_FACE	OWNER
Balì	0.5	M	no	gsdxflat	hunterxshepherd	Still	6	25.052	STILL_FACE	OWNER
Balì	0.5	M	no	gsdxflat	hunterxshepherd	Freezing	0	0.0	STILL_FACE	OWNER
Balì	0.5	M	no	gsdxflat	hunterxshepherd	Pointing	0	0.0	STILL_FACE	OWNER
Balì	0.5	M	no	gsdxflat	hunterxshepherd	Walking	2	3.268	STILL_FACE	OWNER
Balì	0.5	M	no	gsdxflat	hunterxshepherd	Trotting	0	0.0	STILL_FACE	OWNER
Balì	0.5	M	no	gsdxflat	hunterxshepherd	Back	3	2.367	STILL_FACE	OWNER
Balì	0.5	M	no	gsdxflat	hunterxshepherd	Whining	4	1.465	STILL_FACE	OWNER
Balì	0.5	M	no	gsdxflat	hunterxshepherd	Barking	8	6.041	STILL_FACE	OWNER
Balì	0.5	M	no	gsdxflat	hunterxshepherd	Growling	0	0.0	STILL_FACE	OWNER
Balì	0.5	M	no	gsdxflat	hunterxshepherd	Head_towards_the_gate	0	0.0	STILL_FACE	OWNER
Balì	0.5	M	no	gsdxflat	hunterxshepherd	Head_towards_the_human	6	12.54	STILL_FACE	OWNER
Balì	0.5	M	no	gsdxflat	hunterxshepherd	Head_elsewhere	6	18.146	STILL_FACE	OWNER
Balì	0.5	M	no	gsdxflat	hunterxshepherd	Body_towards_the_human	1	12.745	STILL_FACE	OWNER
Balì	0.5	M	no	gsdxflat	hunterxshepherd	Body_elsewhere	1	17.951	STILL_FACE	OWNER
Balì	0.5	M	no	gsdxflat	hunterxshepherd	Scratching	0	NA	STILL_FACE	OWNER
Balì	0.5	M	no	gsdxflat	hunterxshepherd	Trembling	0	0.0	STILL_FACE	OWNER
Balì	0.5	M	no	gsdxflat	hunterxshepherd	Arching_the_back	0	NA	STILL_FACE	OWNER
Balì	0.5	M	no	gsdxflat	hunterxshepherd	Stretching	0	NA	STILL_FACE	OWNER
Balì	0.5	M	no	gsdxflat	hunterxshepherd	Sneezing	0	NA	STILL_FACE	OWNER
Balì	0.5	M	no	gsdxflat	hunterxshepherd	Resting	0	0.0	STILL_FACE	OWNER
Balì	0.5	M	no	gsdxflat	hunterxshepherd	Paw_Lifting	0	0.0	STILL_FACE	OWNER
Balì	0.5	M	no	gsdxflat	hunterxshepherd	Paw_Tapping	0	0.0	STILL_FACE	OWNER
Balì	0.5	M	no	gsdxflat	hunterxshepherd	Autogrooming	0	0.0	STILL_FACE	OWNER
Balì	0.5	M	no	gsdxflat	hunterxshepherd	Eating_grass	0	0.0	STILL_FACE	OWNER
Balì	0.5	M	no	gsdxflat	hunterxshepherd	Marking	0	NA	STILL_FACE	OWNER
Balì	0.5	M	no	gsdxflat	hunterxshepherd	Eliminating-mark	0	NA	STILL_FACE	OWNER
Balì	0.5	M	no	gsdxflat	hunterxshepherd	Digging	0	0.0	STILL_FACE	OWNER
Balì	0.5	M	no	gsdxflat	hunterxshepherd	Tail_Up	0	0.0	STILL_FACE	OWNER
Balì	0.5	M	no	gsdxflat	hunterxshepherd	Tail_Neutral	3	13.912	STILL_FACE	OWNER
Balì	0.5	M	no	gsdxflat	hunterxshepherd	Tail_Down	3	14.912	STILL_FACE	OWNER
Balì	0.5	M	no	gsdxflat	hunterxshepherd	Tail_Between_Legs	0	0.0	STILL_FACE	OWNER
Balì	0.5	M	no	gsdxflat	hunterxshepherd	Tail_Wagging	8	19.986	STILL_FACE	OWNER
Balì	0.5	M	no	gsdxflat	hunterxshepherd	High	0	0.0	STILL_FACE	OWNER
Balì	0.5	M	no	gsdxflat	hunterxshepherd	Neutral	1	30.697	STILL_FACE	OWNER
Balì	0.5	M	no	gsdxflat	hunterxshepherd	Low	0	0.0	STILL_FACE	OWNER
Balì	0.5	M	no	gsdxflat	hunterxshepherd	Near_(<1m)	1	13.913	STILL_FACE	OWNER
Balì	0.5	M	no	gsdxflat	hunterxshepherd	Far_(>1m)	1	16.783	STILL_FACE	OWNER
Balì	0.5	M	no	gsdxflat	hunterxshepherd	AU101-L	0	0.0	STILL_FACE	FAMILIAR_HUMAN
Balì	0.5	M	no	gsdxflat	hunterxshepherd	AU101-R	0	0.0	STILL_FACE	FAMILIAR_HUMAN
Balì	0.5	M	no	gsdxflat	hunterxshepherd	AU101	1	1.168	STILL_FACE	FAMILIAR_HUMAN
Balì	0.5	M	no	gsdxflat	hunterxshepherd	AU143	0	0.0	STILL_FACE	FAMILIAR_HUMAN
Balì	0.5	M	no	gsdxflat	hunterxshepherd	AU145-L	0	NA	STILL_FACE	FAMILIAR_HUMAN
Balì	0.5	M	no	gsdxflat	hunterxshepherd	AU145-R	0	NA	STILL_FACE	FAMILIAR_HUMAN
Balì	0.5	M	no	gsdxflat	hunterxshepherd	AU145	2	NA	STILL_FACE	FAMILIAR_HUMAN
Balì	0.5	M	no	gsdxflat	hunterxshepherd	AU109_+_110	0	0.0	STILL_FACE	FAMILIAR_HUMAN
Balì	0.5	M	no	gsdxflat	hunterxshepherd	AU27	0	NA	STILL_FACE	FAMILIAR_HUMAN
Balì	0.5	M	no	gsdxflat	hunterxshepherd	AD19	5	20.419	STILL_FACE	FAMILIAR_HUMAN
Balì	0.5	M	no	gsdxflat	hunterxshepherd	AD37-L	0	NA	STILL_FACE	FAMILIAR_HUMAN
Balì	0.5	M	no	gsdxflat	hunterxshepherd	AD37-R	0	NA	STILL_FACE	FAMILIAR_HUMAN
Balì	0.5	M	no	gsdxflat	hunterxshepherd	AD37	0	NA	STILL_FACE	FAMILIAR_HUMAN
Balì	0.5	M	no	gsdxflat	hunterxshepherd	AD137	0	NA	STILL_FACE	FAMILIAR_HUMAN
Balì	0.5	M	no	gsdxflat	hunterxshepherd	AD51	4	NA	STILL_FACE	FAMILIAR_HUMAN
Balì	0.5	M	no	gsdxflat	hunterxshepherd	AD52	2	NA	STILL_FACE	FAMILIAR_HUMAN
Balì	0.5	M	no	gsdxflat	hunterxshepherd	AD55	0	0.0	STILL_FACE	FAMILIAR_HUMAN
Balì	0.5	M	no	gsdxflat	hunterxshepherd	AD56	0	0.0	STILL_FACE	FAMILIAR_HUMAN
Balì	0.5	M	no	gsdxflat	hunterxshepherd	EAD101	6	11.639	STILL_FACE	FAMILIAR_HUMAN
Balì	0.5	M	no	gsdxflat	hunterxshepherd	EAD102	7	9.571	STILL_FACE	FAMILIAR_HUMAN
Balì	0.5	M	no	gsdxflat	hunterxshepherd	EAD103	0	0.0	STILL_FACE	FAMILIAR_HUMAN
Balì	0.5	M	no	gsdxflat	hunterxshepherd	EAD104-L	2	1.333	STILL_FACE	FAMILIAR_HUMAN
Balì	0.5	M	no	gsdxflat	hunterxshepherd	EAD104-R	2	0.832	STILL_FACE	FAMILIAR_HUMAN
Balì	0.5	M	no	gsdxflat	hunterxshepherd	EAD104	4	3.366	STILL_FACE	FAMILIAR_HUMAN
Balì	0.5	M	no	gsdxflat	hunterxshepherd	EAD105	4	2.432	STILL_FACE	FAMILIAR_HUMAN
Balì	0.5	M	no	gsdxflat	hunterxshepherd	AD40-A	3	4.636	STILL_FACE	FAMILIAR_HUMAN
Balì	0.5	M	no	gsdxflat	hunterxshepherd	AD40-O	0	0.0	STILL_FACE	FAMILIAR_HUMAN
Balì	0.5	M	no	gsdxflat	hunterxshepherd	AD81	0	0.0	STILL_FACE	FAMILIAR_HUMAN
Balì	0.5	M	no	gsdxflat	hunterxshepherd	GASPING	0	0.0	STILL_FACE	FAMILIAR_HUMAN
Balì	0.5	M	no	gsdxflat	hunterxshepherd	AD126	6	19.051	STILL_FACE	FAMILIAR_HUMAN
Balì	0.5	M	no	gsdxflat	hunterxshepherd	AD160	0	0.0	STILL_FACE	FAMILIAR_HUMAN
Balì	0.5	M	no	gsdxflat	hunterxshepherd	AD73	2	6.006	STILL_FACE	FAMILIAR_HUMAN
Balì	0.5	M	no	gsdxflat	hunterxshepherd	S_EYE	0	NA	STILL_FACE	FAMILIAR_HUMAN
Balì	0.5	M	no	gsdxflat	hunterxshepherd	BLOW	0	0.0	STILL_FACE	FAMILIAR_HUMAN
Balì	0.5	M	no	gsdxflat	hunterxshepherd	Standing_up	1	18.25	STILL_FACE	FAMILIAR_HUMAN
Balì	0.5	M	no	gsdxflat	hunterxshepherd	Sitting	1	11.845	STILL_FACE	FAMILIAR_HUMAN
Balì	0.5	M	no	gsdxflat	hunterxshepherd	Laying	0	0.0	STILL_FACE	FAMILIAR_HUMAN
Balì	0.5	M	no	gsdxflat	hunterxshepherd	Still	3	23.622	STILL_FACE	FAMILIAR_HUMAN
Balì	0.5	M	no	gsdxflat	hunterxshepherd	Freezing	0	0.0	STILL_FACE	FAMILIAR_HUMAN
Balì	0.5	M	no	gsdxflat	hunterxshepherd	Pointing	0	0.0	STILL_FACE	FAMILIAR_HUMAN
Balì	0.5	M	no	gsdxflat	hunterxshepherd	Walking	2	5.67	STILL_FACE	FAMILIAR_HUMAN
Balì	0.5	M	no	gsdxflat	hunterxshepherd	Trotting	0	0.0	STILL_FACE	FAMILIAR_HUMAN
Balì	0.5	M	no	gsdxflat	hunterxshepherd	Back	1	0.799	STILL_FACE	FAMILIAR_HUMAN
Balì	0.5	M	no	gsdxflat	hunterxshepherd	Whining	2	2.369	STILL_FACE	FAMILIAR_HUMAN
Balì	0.5	M	no	gsdxflat	hunterxshepherd	Barking	3	2.368	STILL_FACE	FAMILIAR_HUMAN
Balì	0.5	M	no	gsdxflat	hunterxshepherd	Growling	0	0.0	STILL_FACE	FAMILIAR_HUMAN
Balì	0.5	M	no	gsdxflat	hunterxshepherd	Head_towards_the_gate	2	1.832	STILL_FACE	FAMILIAR_HUMAN
Balì	0.5	M	no	gsdxflat	hunterxshepherd	Head_towards_the_human	6	9.137	STILL_FACE	FAMILIAR_HUMAN
Balì	0.5	M	no	gsdxflat	hunterxshepherd	Head_elsewhere	7	19.113	STILL_FACE	FAMILIAR_HUMAN
Balì	0.5	M	no	gsdxflat	hunterxshepherd	Body_towards_the_human	0	0.0	STILL_FACE	FAMILIAR_HUMAN
Balì	0.5	M	no	gsdxflat	hunterxshepherd	Body_elsewhere	1	30.096	STILL_FACE	FAMILIAR_HUMAN
Balì	0.5	M	no	gsdxflat	hunterxshepherd	Scratching	0	NA	STILL_FACE	FAMILIAR_HUMAN
Balì	0.5	M	no	gsdxflat	hunterxshepherd	Trembling	0	0.0	STILL_FACE	FAMILIAR_HUMAN
Balì	0.5	M	no	gsdxflat	hunterxshepherd	Arching_the_back	0	NA	STILL_FACE	FAMILIAR_HUMAN
Balì	0.5	M	no	gsdxflat	hunterxshepherd	Stretching	0	NA	STILL_FACE	FAMILIAR_HUMAN
Balì	0.5	M	no	gsdxflat	hunterxshepherd	Sneezing	0	NA	STILL_FACE	FAMILIAR_HUMAN
Balì	0.5	M	no	gsdxflat	hunterxshepherd	Resting	0	0.0	STILL_FACE	FAMILIAR_HUMAN
Balì	0.5	M	no	gsdxflat	hunterxshepherd	Paw_Lifting	0	0.0	STILL_FACE	FAMILIAR_HUMAN
Balì	0.5	M	no	gsdxflat	hunterxshepherd	Paw_Tapping	0	0.0	STILL_FACE	FAMILIAR_HUMAN
Balì	0.5	M	no	gsdxflat	hunterxshepherd	Autogrooming	0	0.0	STILL_FACE	FAMILIAR_HUMAN
Balì	0.5	M	no	gsdxflat	hunterxshepherd	Eating_grass	0	0.0	STILL_FACE	FAMILIAR_HUMAN
Balì	0.5	M	no	gsdxflat	hunterxshepherd	Marking	0	NA	STILL_FACE	FAMILIAR_HUMAN
Balì	0.5	M	no	gsdxflat	hunterxshepherd	Eliminating-mark	0	NA	STILL_FACE	FAMILIAR_HUMAN
Balì	0.5	M	no	gsdxflat	hunterxshepherd	Digging	0	0.0	STILL_FACE	FAMILIAR_HUMAN
Balì	0.5	M	no	gsdxflat	hunterxshepherd	Tail_Up	0	0.0	STILL_FACE	FAMILIAR_HUMAN
Balì	0.5	M	no	gsdxflat	hunterxshepherd	Tail_Neutral	2	17.015	STILL_FACE	FAMILIAR_HUMAN
Balì	0.5	M	no	gsdxflat	hunterxshepherd	Tail_Down	2	13.078	STILL_FACE	FAMILIAR_HUMAN
Balì	0.5	M	no	gsdxflat	hunterxshepherd	Tail_Between_Legs	0	0.0	STILL_FACE	FAMILIAR_HUMAN
Balì	0.5	M	no	gsdxflat	hunterxshepherd	Tail_Wagging	0	0.0	STILL_FACE	FAMILIAR_HUMAN
Balì	0.5	M	no	gsdxflat	hunterxshepherd	High	0	0.0	STILL_FACE	FAMILIAR_HUMAN
Balì	0.5	M	no	gsdxflat	hunterxshepherd	Neutral	1	30.096	STILL_FACE	FAMILIAR_HUMAN
Balì	0.5	M	no	gsdxflat	hunterxshepherd	Low	0	0.0	STILL_FACE	FAMILIAR_HUMAN
Balì	0.5	M	no	gsdxflat	hunterxshepherd	Near_(<1m)	1	8.374	STILL_FACE	FAMILIAR_HUMAN
Balì	0.5	M	no	gsdxflat	hunterxshepherd	Far_(>1m)	1	21.721	STILL_FACE	FAMILIAR_HUMAN
Balì	0.5	M	no	gsdxflat	hunterxshepherd	AU101-L	0	0.0	FACE_AWAY	OWNER
Balì	0.5	M	no	gsdxflat	hunterxshepherd	AU101-R	0	0.0	FACE_AWAY	OWNER
Balì	0.5	M	no	gsdxflat	hunterxshepherd	AU101	2	3.303	FACE_AWAY	OWNER
Balì	0.5	M	no	gsdxflat	hunterxshepherd	AU143	0	0.0	FACE_AWAY	OWNER
Balì	0.5	M	no	gsdxflat	hunterxshepherd	AU145-L	0	NA	FACE_AWAY	OWNER
Balì	0.5	M	no	gsdxflat	hunterxshepherd	AU145-R	0	NA	FACE_AWAY	OWNER
Balì	0.5	M	no	gsdxflat	hunterxshepherd	AU145	2	NA	FACE_AWAY	OWNER
Balì	0.5	M	no	gsdxflat	hunterxshepherd	AU109_+_110	0	0.0	FACE_AWAY	OWNER
Balì	0.5	M	no	gsdxflat	hunterxshepherd	AU27	0	NA	FACE_AWAY	OWNER
Balì	0.5	M	no	gsdxflat	hunterxshepherd	AD19	5	16.549	FACE_AWAY	OWNER
Balì	0.5	M	no	gsdxflat	hunterxshepherd	AD37-L	0	NA	FACE_AWAY	OWNER
Balì	0.5	M	no	gsdxflat	hunterxshepherd	AD37-R	0	NA	FACE_AWAY	OWNER
Balì	0.5	M	no	gsdxflat	hunterxshepherd	AD37	0	NA	FACE_AWAY	OWNER
Balì	0.5	M	no	gsdxflat	hunterxshepherd	AD137	0	NA	FACE_AWAY	OWNER
Balì	0.5	M	no	gsdxflat	hunterxshepherd	AD51	3	NA	FACE_AWAY	OWNER
Balì	0.5	M	no	gsdxflat	hunterxshepherd	AD52	1	NA	FACE_AWAY	OWNER
Balì	0.5	M	no	gsdxflat	hunterxshepherd	AD55	0	0.0	FACE_AWAY	OWNER
Balì	0.5	M	no	gsdxflat	hunterxshepherd	AD56	0	0.0	FACE_AWAY	OWNER
Balì	0.5	M	no	gsdxflat	hunterxshepherd	EAD101	3	4.536	FACE_AWAY	OWNER
Balì	0.5	M	no	gsdxflat	hunterxshepherd	EAD102	5	15.378	FACE_AWAY	OWNER
Balì	0.5	M	no	gsdxflat	hunterxshepherd	EAD103	0	0.0	FACE_AWAY	OWNER
Balì	0.5	M	no	gsdxflat	hunterxshepherd	EAD104-L	1	2.268	FACE_AWAY	OWNER
Balì	0.5	M	no	gsdxflat	hunterxshepherd	EAD104-R	0	0.0	FACE_AWAY	OWNER
Balì	0.5	M	no	gsdxflat	hunterxshepherd	EAD104	2	4.902	FACE_AWAY	OWNER
Balì	0.5	M	no	gsdxflat	hunterxshepherd	EAD105	4	3.132	FACE_AWAY	OWNER
Balì	0.5	M	no	gsdxflat	hunterxshepherd	AD40-A	1	3.27	FACE_AWAY	OWNER
Balì	0.5	M	no	gsdxflat	hunterxshepherd	AD40-O	0	0.0	FACE_AWAY	OWNER
Balì	0.5	M	no	gsdxflat	hunterxshepherd	AD81	0	0.0	FACE_AWAY	OWNER
Balì	0.5	M	no	gsdxflat	hunterxshepherd	GASPING	1	0.768	FACE_AWAY	OWNER
Balì	0.5	M	no	gsdxflat	hunterxshepherd	AD126	7	19.65	FACE_AWAY	OWNER
Balì	0.5	M	no	gsdxflat	hunterxshepherd	AD160	0	0.0	FACE_AWAY	OWNER
Balì	0.5	M	no	gsdxflat	hunterxshepherd	AD73	0	0.0	FACE_AWAY	OWNER
Balì	0.5	M	no	gsdxflat	hunterxshepherd	S_EYE	0	NA	FACE_AWAY	OWNER
Balì	0.5	M	no	gsdxflat	hunterxshepherd	BLOW	0	0.0	FACE_AWAY	OWNER
Balì	0.5	M	no	gsdxflat	hunterxshepherd	Standing_up	0	0.0	FACE_AWAY	OWNER
Balì	0.5	M	no	gsdxflat	hunterxshepherd	Sitting	1	13.512	FACE_AWAY	OWNER
Balì	0.5	M	no	gsdxflat	hunterxshepherd	Laying	1	16.584	FACE_AWAY	OWNER
Balì	0.5	M	no	gsdxflat	hunterxshepherd	Still	1	30.097	FACE_AWAY	OWNER
Balì	0.5	M	no	gsdxflat	hunterxshepherd	Freezing	0	0.0	FACE_AWAY	OWNER
Balì	0.5	M	no	gsdxflat	hunterxshepherd	Pointing	0	0.0	FACE_AWAY	OWNER
Balì	0.5	M	no	gsdxflat	hunterxshepherd	Walking	0	0.0	FACE_AWAY	OWNER
Balì	0.5	M	no	gsdxflat	hunterxshepherd	Trotting	0	0.0	FACE_AWAY	OWNER
Balì	0.5	M	no	gsdxflat	hunterxshepherd	Back	0	0.0	FACE_AWAY	OWNER
Balì	0.5	M	no	gsdxflat	hunterxshepherd	Whining	4	2.401	FACE_AWAY	OWNER
Balì	0.5	M	no	gsdxflat	hunterxshepherd	Barking	5	5.073	FACE_AWAY	OWNER
Balì	0.5	M	no	gsdxflat	hunterxshepherd	Growling	0	0.0	FACE_AWAY	OWNER
Balì	0.5	M	no	gsdxflat	hunterxshepherd	Head_towards_the_gate	0	0.0	FACE_AWAY	OWNER
Balì	0.5	M	no	gsdxflat	hunterxshepherd	Head_towards_the_human	6	13.876	FACE_AWAY	OWNER
Balì	0.5	M	no	gsdxflat	hunterxshepherd	Head_elsewhere	6	16.21	FACE_AWAY	OWNER
Balì	0.5	M	no	gsdxflat	hunterxshepherd	Body_towards_the_human	0	0.0	FACE_AWAY	OWNER
Balì	0.5	M	no	gsdxflat	hunterxshepherd	Body_elsewhere	1	30.097	FACE_AWAY	OWNER
Balì	0.5	M	no	gsdxflat	hunterxshepherd	Scratching	0	NA	FACE_AWAY	OWNER
Balì	0.5	M	no	gsdxflat	hunterxshepherd	Trembling	0	0.0	FACE_AWAY	OWNER
Balì	0.5	M	no	gsdxflat	hunterxshepherd	Arching_the_back	0	NA	FACE_AWAY	OWNER
Balì	0.5	M	no	gsdxflat	hunterxshepherd	Stretching	0	NA	FACE_AWAY	OWNER
Balì	0.5	M	no	gsdxflat	hunterxshepherd	Sneezing	0	NA	FACE_AWAY	OWNER
Balì	0.5	M	no	gsdxflat	hunterxshepherd	Resting	0	0.0	FACE_AWAY	OWNER
Balì	0.5	M	no	gsdxflat	hunterxshepherd	Paw_Lifting	0	0.0	FACE_AWAY	OWNER
Balì	0.5	M	no	gsdxflat	hunterxshepherd	Paw_Tapping	0	0.0	FACE_AWAY	OWNER
Balì	0.5	M	no	gsdxflat	hunterxshepherd	Autogrooming	0	0.0	FACE_AWAY	OWNER
Balì	0.5	M	no	gsdxflat	hunterxshepherd	Eating_grass	0	0.0	FACE_AWAY	OWNER
Balì	0.5	M	no	gsdxflat	hunterxshepherd	Marking	0	NA	FACE_AWAY	OWNER
Balì	0.5	M	no	gsdxflat	hunterxshepherd	Eliminating-mark	0	NA	FACE_AWAY	OWNER
Balì	0.5	M	no	gsdxflat	hunterxshepherd	Digging	0	0.0	FACE_AWAY	OWNER
Balì	0.5	M	no	gsdxflat	hunterxshepherd	Tail_Up	0	0.0	FACE_AWAY	OWNER
Balì	0.5	M	no	gsdxflat	hunterxshepherd	Tail_Neutral	1	30.097	FACE_AWAY	OWNER
Balì	0.5	M	no	gsdxflat	hunterxshepherd	Tail_Down	0	0.0	FACE_AWAY	OWNER
Balì	0.5	M	no	gsdxflat	hunterxshepherd	Tail_Between_Legs	0	0.0	FACE_AWAY	OWNER
Balì	0.5	M	no	gsdxflat	hunterxshepherd	Tail_Wagging	0	0.0	FACE_AWAY	OWNER
Balì	0.5	M	no	gsdxflat	hunterxshepherd	High	0	0.0	FACE_AWAY	OWNER
Balì	0.5	M	no	gsdxflat	hunterxshepherd	Neutral	1	30.097	FACE_AWAY	OWNER
Balì	0.5	M	no	gsdxflat	hunterxshepherd	Low	0	0.0	FACE_AWAY	OWNER
Balì	0.5	M	no	gsdxflat	hunterxshepherd	Near_(<1m)	0	0.0	FACE_AWAY	OWNER
Balì	0.5	M	no	gsdxflat	hunterxshepherd	Far_(>1m)	1	30.097	FACE_AWAY	OWNER
Balì	0.5	M	no	gsdxflat	hunterxshepherd	AU101-L	0	0.0	FACE_AWAY	FAMILIAR_HUMAN
Balì	0.5	M	no	gsdxflat	hunterxshepherd	AU101-R	0	0.0	FACE_AWAY	FAMILIAR_HUMAN
Balì	0.5	M	no	gsdxflat	hunterxshepherd	AU101	3	2.369	FACE_AWAY	FAMILIAR_HUMAN
Balì	0.5	M	no	gsdxflat	hunterxshepherd	AU143	0	0.0	FACE_AWAY	FAMILIAR_HUMAN
Balì	0.5	M	no	gsdxflat	hunterxshepherd	AU145-L	0	NA	FACE_AWAY	FAMILIAR_HUMAN
Balì	0.5	M	no	gsdxflat	hunterxshepherd	AU145-R	0	NA	FACE_AWAY	FAMILIAR_HUMAN
Balì	0.5	M	no	gsdxflat	hunterxshepherd	AU145	1	NA	FACE_AWAY	FAMILIAR_HUMAN
Balì	0.5	M	no	gsdxflat	hunterxshepherd	AU109_+_110	0	0.0	FACE_AWAY	FAMILIAR_HUMAN
Balì	0.5	M	no	gsdxflat	hunterxshepherd	AU27	0	NA	FACE_AWAY	FAMILIAR_HUMAN
Balì	0.5	M	no	gsdxflat	hunterxshepherd	AD19	5	11.945	FACE_AWAY	FAMILIAR_HUMAN
Balì	0.5	M	no	gsdxflat	hunterxshepherd	AD37-L	0	NA	FACE_AWAY	FAMILIAR_HUMAN
Balì	0.5	M	no	gsdxflat	hunterxshepherd	AD37-R	1	NA	FACE_AWAY	FAMILIAR_HUMAN
Balì	0.5	M	no	gsdxflat	hunterxshepherd	AD37	0	NA	FACE_AWAY	FAMILIAR_HUMAN
Balì	0.5	M	no	gsdxflat	hunterxshepherd	AD137	1	NA	FACE_AWAY	FAMILIAR_HUMAN
Balì	0.5	M	no	gsdxflat	hunterxshepherd	AD51	3	NA	FACE_AWAY	FAMILIAR_HUMAN
Balì	0.5	M	no	gsdxflat	hunterxshepherd	AD52	2	NA	FACE_AWAY	FAMILIAR_HUMAN
Balì	0.5	M	no	gsdxflat	hunterxshepherd	AD55	0	0.0	FACE_AWAY	FAMILIAR_HUMAN
Balì	0.5	M	no	gsdxflat	hunterxshepherd	AD56	0	0.0	FACE_AWAY	FAMILIAR_HUMAN
Balì	0.5	M	no	gsdxflat	hunterxshepherd	EAD101	0	0.0	FACE_AWAY	FAMILIAR_HUMAN
Balì	0.5	M	no	gsdxflat	hunterxshepherd	EAD102	9	18.61	FACE_AWAY	FAMILIAR_HUMAN
Balì	0.5	M	no	gsdxflat	hunterxshepherd	EAD103	0	0.0	FACE_AWAY	FAMILIAR_HUMAN
Balì	0.5	M	no	gsdxflat	hunterxshepherd	EAD104-L	2	1.099	FACE_AWAY	FAMILIAR_HUMAN
Balì	0.5	M	no	gsdxflat	hunterxshepherd	EAD104-R	1	0.5	FACE_AWAY	FAMILIAR_HUMAN
Balì	0.5	M	no	gsdxflat	hunterxshepherd	EAD104	5	6.802	FACE_AWAY	FAMILIAR_HUMAN
Balì	0.5	M	no	gsdxflat	hunterxshepherd	EAD105	1	0.8	FACE_AWAY	FAMILIAR_HUMAN
Balì	0.5	M	no	gsdxflat	hunterxshepherd	AD40-A	2	8.675	FACE_AWAY	FAMILIAR_HUMAN
Balì	0.5	M	no	gsdxflat	hunterxshepherd	AD40-O	2	2.135	FACE_AWAY	FAMILIAR_HUMAN
Balì	0.5	M	no	gsdxflat	hunterxshepherd	AD81	0	0.0	FACE_AWAY	FAMILIAR_HUMAN
Balì	0.5	M	no	gsdxflat	hunterxshepherd	GASPING	0	0.0	FACE_AWAY	FAMILIAR_HUMAN
Balì	0.5	M	no	gsdxflat	hunterxshepherd	AD126	4	11.677	FACE_AWAY	FAMILIAR_HUMAN
Balì	0.5	M	no	gsdxflat	hunterxshepherd	AD160	0	0.0	FACE_AWAY	FAMILIAR_HUMAN
Balì	0.5	M	no	gsdxflat	hunterxshepherd	AD73	2	14.781	FACE_AWAY	FAMILIAR_HUMAN
Balì	0.5	M	no	gsdxflat	hunterxshepherd	S_EYE	0	NA	FACE_AWAY	FAMILIAR_HUMAN
Balì	0.5	M	no	gsdxflat	hunterxshepherd	BLOW	0	0.0	FACE_AWAY	FAMILIAR_HUMAN
Balì	0.5	M	no	gsdxflat	hunterxshepherd	Standing_up	1	30.063	FACE_AWAY	FAMILIAR_HUMAN
Balì	0.5	M	no	gsdxflat	hunterxshepherd	Sitting	0	0.0	FACE_AWAY	FAMILIAR_HUMAN
Balì	0.5	M	no	gsdxflat	hunterxshepherd	Laying	0	0.0	FACE_AWAY	FAMILIAR_HUMAN
Balì	0.5	M	no	gsdxflat	hunterxshepherd	Still	7	21.349	FACE_AWAY	FAMILIAR_HUMAN
Balì	0.5	M	no	gsdxflat	hunterxshepherd	Freezing	0	0.0	FACE_AWAY	FAMILIAR_HUMAN
Balì	0.5	M	no	gsdxflat	hunterxshepherd	Pointing	0	0.0	FACE_AWAY	FAMILIAR_HUMAN
Balì	0.5	M	no	gsdxflat	hunterxshepherd	Walking	5	8.47	FACE_AWAY	FAMILIAR_HUMAN
Balì	0.5	M	no	gsdxflat	hunterxshepherd	Trotting	0	0.0	FACE_AWAY	FAMILIAR_HUMAN
Balì	0.5	M	no	gsdxflat	hunterxshepherd	Back	1	0.232	FACE_AWAY	FAMILIAR_HUMAN
Balì	0.5	M	no	gsdxflat	hunterxshepherd	Whining	5	3.704	FACE_AWAY	FAMILIAR_HUMAN
Balì	0.5	M	no	gsdxflat	hunterxshepherd	Barking	0	0.0	FACE_AWAY	FAMILIAR_HUMAN
Balì	0.5	M	no	gsdxflat	hunterxshepherd	Growling	0	0.0	FACE_AWAY	FAMILIAR_HUMAN
Balì	0.5	M	no	gsdxflat	hunterxshepherd	Head_towards_the_gate	1	4.57	FACE_AWAY	FAMILIAR_HUMAN
Balì	0.5	M	no	gsdxflat	hunterxshepherd	Head_towards_the_human	4	6.87	FACE_AWAY	FAMILIAR_HUMAN
Balì	0.5	M	no	gsdxflat	hunterxshepherd	Head_elsewhere	6	18.613	FACE_AWAY	FAMILIAR_HUMAN
Balì	0.5	M	no	gsdxflat	hunterxshepherd	Body_towards_the_human	1	5.805	FACE_AWAY	FAMILIAR_HUMAN
Balì	0.5	M	no	gsdxflat	hunterxshepherd	Body_elsewhere	2	24.256	FACE_AWAY	FAMILIAR_HUMAN
Balì	0.5	M	no	gsdxflat	hunterxshepherd	Scratching	0	NA	FACE_AWAY	FAMILIAR_HUMAN
Balì	0.5	M	no	gsdxflat	hunterxshepherd	Trembling	0	0.0	FACE_AWAY	FAMILIAR_HUMAN
Balì	0.5	M	no	gsdxflat	hunterxshepherd	Arching_the_back	0	NA	FACE_AWAY	FAMILIAR_HUMAN
Balì	0.5	M	no	gsdxflat	hunterxshepherd	Stretching	0	NA	FACE_AWAY	FAMILIAR_HUMAN
Balì	0.5	M	no	gsdxflat	hunterxshepherd	Sneezing	0	NA	FACE_AWAY	FAMILIAR_HUMAN
Balì	0.5	M	no	gsdxflat	hunterxshepherd	Resting	0	0.0	FACE_AWAY	FAMILIAR_HUMAN
Balì	0.5	M	no	gsdxflat	hunterxshepherd	Paw_Lifting	0	0.0	FACE_AWAY	FAMILIAR_HUMAN
Balì	0.5	M	no	gsdxflat	hunterxshepherd	Paw_Tapping	0	0.0	FACE_AWAY	FAMILIAR_HUMAN
Balì	0.5	M	no	gsdxflat	hunterxshepherd	Autogrooming	0	0.0	FACE_AWAY	FAMILIAR_HUMAN
Balì	0.5	M	no	gsdxflat	hunterxshepherd	Eating_grass	0	0.0	FACE_AWAY	FAMILIAR_HUMAN
Balì	0.5	M	no	gsdxflat	hunterxshepherd	Marking	0	NA	FACE_AWAY	FAMILIAR_HUMAN
Balì	0.5	M	no	gsdxflat	hunterxshepherd	Eliminating-mark	0	NA	FACE_AWAY	FAMILIAR_HUMAN
Balì	0.5	M	no	gsdxflat	hunterxshepherd	Digging	0	0.0	FACE_AWAY	FAMILIAR_HUMAN
Balì	0.5	M	no	gsdxflat	hunterxshepherd	Tail_Up	0	0.0	FACE_AWAY	FAMILIAR_HUMAN
Balì	0.5	M	no	gsdxflat	hunterxshepherd	Tail_Neutral	2	5.036	FACE_AWAY	FAMILIAR_HUMAN
Balì	0.5	M	no	gsdxflat	hunterxshepherd	Tail_Down	2	25.024	FACE_AWAY	FAMILIAR_HUMAN
Balì	0.5	M	no	gsdxflat	hunterxshepherd	Tail_Between_Legs	0	0.0	FACE_AWAY	FAMILIAR_HUMAN
Balì	0.5	M	no	gsdxflat	hunterxshepherd	Tail_Wagging	1	0.634	FACE_AWAY	FAMILIAR_HUMAN
Balì	0.5	M	no	gsdxflat	hunterxshepherd	High	0	0.0	FACE_AWAY	FAMILIAR_HUMAN
Balì	0.5	M	no	gsdxflat	hunterxshepherd	Neutral	1	30.063	FACE_AWAY	FAMILIAR_HUMAN
Balì	0.5	M	no	gsdxflat	hunterxshepherd	Low	0	0.0	FACE_AWAY	FAMILIAR_HUMAN
Balì	0.5	M	no	gsdxflat	hunterxshepherd	Near_(<1m)	1	12.978	FACE_AWAY	FAMILIAR_HUMAN
Balì	0.5	M	no	gsdxflat	hunterxshepherd	Far_(>1m)	1	17.084	FACE_AWAY	FAMILIAR_HUMAN
Balto	3	M	no	border_mix	shepherd	AU101-L	0	0.0	Int1	OWNER
Balto	3	M	no	border_mix	shepherd	AU101-R	0	0.0	Int1	OWNER
Balto	3	M	no	border_mix	shepherd	AU101	2	2.736	Int1	OWNER
Balto	3	M	no	border_mix	shepherd	AU143	0	0.0	Int1	OWNER
Balto	3	M	no	border_mix	shepherd	AU145-L	0	NA	Int1	OWNER
Balto	3	M	no	border_mix	shepherd	AU145-R	0	NA	Int1	OWNER
Balto	3	M	no	border_mix	shepherd	AU145	2	NA	Int1	OWNER
Balto	3	M	no	border_mix	shepherd	AU109_+_110	0	0.0	Int1	OWNER
Balto	3	M	no	border_mix	shepherd	AU27	0	NA	Int1	OWNER
Balto	3	M	no	border_mix	shepherd	AD19	0	0.0	Int1	OWNER
Balto	3	M	no	border_mix	shepherd	AD37-L	0	NA	Int1	OWNER
Balto	3	M	no	border_mix	shepherd	AD37-R	0	NA	Int1	OWNER
Balto	3	M	no	border_mix	shepherd	AD37	0	NA	Int1	OWNER
Balto	3	M	no	border_mix	shepherd	AD137	0	NA	Int1	OWNER
Balto	3	M	no	border_mix	shepherd	AD51	0	NA	Int1	OWNER
Balto	3	M	no	border_mix	shepherd	AD52	3	NA	Int1	OWNER
Balto	3	M	no	border_mix	shepherd	AD55	0	0.0	Int1	OWNER
Balto	3	M	no	border_mix	shepherd	AD56	0	0.0	Int1	OWNER
Balto	3	M	no	border_mix	shepherd	EAD101	0	0.0	Int1	OWNER
Balto	3	M	no	border_mix	shepherd	EAD102	8	15.141	Int1	OWNER
Balto	3	M	no	border_mix	shepherd	EAD103	0	0.0	Int1	OWNER
Balto	3	M	no	border_mix	shepherd	EAD104-L	1	0.633	Int1	OWNER
Balto	3	M	no	border_mix	shepherd	EAD104-R	0	0.0	Int1	OWNER
Balto	3	M	no	border_mix	shepherd	EAD104	4	4.033	Int1	OWNER
Balto	3	M	no	border_mix	shepherd	EAD105	2	2.034	Int1	OWNER
Balto	3	M	no	border_mix	shepherd	AD40-A	3	8.275	Int1	OWNER
Balto	3	M	no	border_mix	shepherd	AD40-O	1	1.033	Int1	OWNER
Balto	3	M	no	border_mix	shepherd	AD81	0	0.0	Int1	OWNER
Balto	3	M	no	border_mix	shepherd	GASPING	0	0.0	Int1	OWNER
Balto	3	M	no	border_mix	shepherd	AD126	3	4.271	Int1	OWNER
Balto	3	M	no	border_mix	shepherd	AD160	0	0.0	Int1	OWNER
Balto	3	M	no	border_mix	shepherd	AD73	5	21.187	Int1	OWNER
Balto	3	M	no	border_mix	shepherd	S_EYE	0	NA	Int1	OWNER
Balto	3	M	no	border_mix	shepherd	BLOW	0	0.0	Int1	OWNER
Balto	3	M	no	border_mix	shepherd	Standing_up	1	29.463	Int1	OWNER
Balto	3	M	no	border_mix	shepherd	Sitting	0	0.0	Int1	OWNER
Balto	3	M	no	border_mix	shepherd	Laying	0	0.0	Int1	OWNER
Balto	3	M	no	border_mix	shepherd	Still	5	13.107	Int1	OWNER
Balto	3	M	no	border_mix	shepherd	Freezing	0	0.0	Int1	OWNER
Balto	3	M	no	border_mix	shepherd	Pointing	0	0.0	Int1	OWNER
Balto	3	M	no	border_mix	shepherd	Walking	7	16.344	Int1	OWNER
Balto	3	M	no	border_mix	shepherd	Trotting	0	0.0	Int1	OWNER
Balto	3	M	no	border_mix	shepherd	Back	0	0.0	Int1	OWNER
Balto	3	M	no	border_mix	shepherd	Whining	1	0.2	Int1	OWNER
Balto	3	M	no	border_mix	shepherd	Barking	0	0.0	Int1	OWNER
Balto	3	M	no	border_mix	shepherd	Growling	0	0.0	Int1	OWNER
Balto	3	M	no	border_mix	shepherd	Head_towards_the_gate	1	2.235	Int1	OWNER
Balto	3	M	no	border_mix	shepherd	Head_towards_the_human	4	6.602	Int1	OWNER
Balto	3	M	no	border_mix	shepherd	Head_elsewhere	6	20.616	Int1	OWNER
Balto	3	M	no	border_mix	shepherd	Body_towards_the_human	2	6.204	Int1	OWNER
Balto	3	M	no	border_mix	shepherd	Body_elsewhere	3	23.255	Int1	OWNER
Balto	3	M	no	border_mix	shepherd	Scratching	0	NA	Int1	OWNER
Balto	3	M	no	border_mix	shepherd	Trembling	0	0.0	Int1	OWNER
Balto	3	M	no	border_mix	shepherd	Arching_the_back	0	NA	Int1	OWNER
Balto	3	M	no	border_mix	shepherd	Stretching	0	NA	Int1	OWNER
Balto	3	M	no	border_mix	shepherd	Sneezing	0	NA	Int1	OWNER
Balto	3	M	no	border_mix	shepherd	Resting	0	0.0	Int1	OWNER
Balto	3	M	no	border_mix	shepherd	Paw_Lifting	0	0.0	Int1	OWNER
Balto	3	M	no	border_mix	shepherd	Paw_Tapping	0	0.0	Int1	OWNER
Balto	3	M	no	border_mix	shepherd	Autogrooming	0	0.0	Int1	OWNER
Balto	3	M	no	border_mix	shepherd	Eating_grass	0	0.0	Int1	OWNER
Balto	3	M	no	border_mix	shepherd	Marking	0	NA	Int1	OWNER
Balto	3	M	no	border_mix	shepherd	Eliminating-mark	0	NA	Int1	OWNER
Balto	3	M	no	border_mix	shepherd	Digging	0	0.0	Int1	OWNER
Balto	3	M	no	border_mix	shepherd	Tail_Up	3	22.32	Int1	OWNER
Balto	3	M	no	border_mix	shepherd	Tail_Neutral	1	1.601	Int1	OWNER
Balto	3	M	no	border_mix	shepherd	Tail_Down	1	5.538	Int1	OWNER
Balto	3	M	no	border_mix	shepherd	Tail_Between_Legs	0	0.0	Int1	OWNER
Balto	3	M	no	border_mix	shepherd	Tail_Wagging	3	6.573	Int1	OWNER
Balto	3	M	no	border_mix	shepherd	High	0	0.0	Int1	OWNER
Balto	3	M	no	border_mix	shepherd	Neutral	1	29.463	Int1	OWNER
Balto	3	M	no	border_mix	shepherd	Low	0	0.0	Int1	OWNER
Balto	3	M	no	border_mix	shepherd	Near_(<1m)	2	5.471	Int1	OWNER
Balto	3	M	no	border_mix	shepherd	Far_(>1m)	3	15.08	Int1	OWNER
Balto	3	M	no	border_mix	shepherd	AU101-L	0	0.0	Int1	FAMILIAR_HUMAN
Balto	3	M	no	border_mix	shepherd	AU101-R	0	0.0	Int1	FAMILIAR_HUMAN
Balto	3	M	no	border_mix	shepherd	AU101	3	5.271	Int1	FAMILIAR_HUMAN
Balto	3	M	no	border_mix	shepherd	AU143	0	0.0	Int1	FAMILIAR_HUMAN
Balto	3	M	no	border_mix	shepherd	AU145-L	0	NA	Int1	FAMILIAR_HUMAN
Balto	3	M	no	border_mix	shepherd	AU145-R	0	NA	Int1	FAMILIAR_HUMAN
Balto	3	M	no	border_mix	shepherd	AU145	3	NA	Int1	FAMILIAR_HUMAN
Balto	3	M	no	border_mix	shepherd	AU109_+_110	0	0.0	Int1	FAMILIAR_HUMAN
Balto	3	M	no	border_mix	shepherd	AU27	2	NA	Int1	FAMILIAR_HUMAN
Balto	3	M	no	border_mix	shepherd	AD19	5	0.967	Int1	FAMILIAR_HUMAN
Balto	3	M	no	border_mix	shepherd	AD37-L	1	NA	Int1	FAMILIAR_HUMAN
Balto	3	M	no	border_mix	shepherd	AD37-R	1	NA	Int1	FAMILIAR_HUMAN
Balto	3	M	no	border_mix	shepherd	AD37	0	NA	Int1	FAMILIAR_HUMAN
Balto	3	M	no	border_mix	shepherd	AD137	3	NA	Int1	FAMILIAR_HUMAN
Balto	3	M	no	border_mix	shepherd	AD51	2	NA	Int1	FAMILIAR_HUMAN
Balto	3	M	no	border_mix	shepherd	AD52	4	NA	Int1	FAMILIAR_HUMAN
Balto	3	M	no	border_mix	shepherd	AD55	0	0.0	Int1	FAMILIAR_HUMAN
Balto	3	M	no	border_mix	shepherd	AD56	0	0.0	Int1	FAMILIAR_HUMAN
Balto	3	M	no	border_mix	shepherd	EAD101	4	3.833	Int1	FAMILIAR_HUMAN
Balto	3	M	no	border_mix	shepherd	EAD102	9	12.873	Int1	FAMILIAR_HUMAN
Balto	3	M	no	border_mix	shepherd	EAD103	3	2.999	Int1	FAMILIAR_HUMAN
Balto	3	M	no	border_mix	shepherd	EAD104-L	3	1.699	Int1	FAMILIAR_HUMAN
Balto	3	M	no	border_mix	shepherd	EAD104-R	2	0.5	Int1	FAMILIAR_HUMAN
Balto	3	M	no	border_mix	shepherd	EAD104	4	1.998	Int1	FAMILIAR_HUMAN
Balto	3	M	no	border_mix	shepherd	EAD105	5	5.734	Int1	FAMILIAR_HUMAN
Balto	3	M	no	border_mix	shepherd	AD40-A	0	0.0	Int1	FAMILIAR_HUMAN
Balto	3	M	no	border_mix	shepherd	AD40-O	1	1.402	Int1	FAMILIAR_HUMAN
Balto	3	M	no	border_mix	shepherd	AD81	0	0.0	Int1	FAMILIAR_HUMAN
Balto	3	M	no	border_mix	shepherd	GASPING	0	0.0	Int1	FAMILIAR_HUMAN
Balto	3	M	no	border_mix	shepherd	AD126	8	5.839	Int1	FAMILIAR_HUMAN
Balto	3	M	no	border_mix	shepherd	AD160	0	0.0	Int1	FAMILIAR_HUMAN
Balto	3	M	no	border_mix	shepherd	AD73	4	18.019	Int1	FAMILIAR_HUMAN
Balto	3	M	no	border_mix	shepherd	S_EYE	0	NA	Int1	FAMILIAR_HUMAN
Balto	3	M	no	border_mix	shepherd	BLOW	0	0.0	Int1	FAMILIAR_HUMAN
Balto	3	M	no	border_mix	shepherd	Standing_up	2	26.091	Int1	FAMILIAR_HUMAN
Balto	3	M	no	border_mix	shepherd	Sitting	0	0.0	Int1	FAMILIAR_HUMAN
Balto	3	M	no	border_mix	shepherd	Laying	1	4.07	Int1	FAMILIAR_HUMAN
Balto	3	M	no	border_mix	shepherd	Still	6	20.55	Int1	FAMILIAR_HUMAN
Balto	3	M	no	border_mix	shepherd	Freezing	0	0.0	Int1	FAMILIAR_HUMAN
Balto	3	M	no	border_mix	shepherd	Pointing	0	0.0	Int1	FAMILIAR_HUMAN
Balto	3	M	no	border_mix	shepherd	Walking	6	9.602	Int1	FAMILIAR_HUMAN
Balto	3	M	no	border_mix	shepherd	Trotting	0	0.0	Int1	FAMILIAR_HUMAN
Balto	3	M	no	border_mix	shepherd	Back	0	0.0	Int1	FAMILIAR_HUMAN
Balto	3	M	no	border_mix	shepherd	Whining	7	6.608	Int1	FAMILIAR_HUMAN
Balto	3	M	no	border_mix	shepherd	Barking	1	0.267	Int1	FAMILIAR_HUMAN
Balto	3	M	no	border_mix	shepherd	Growling	0	0.0	Int1	FAMILIAR_HUMAN
Balto	3	M	no	border_mix	shepherd	Head_towards_the_gate	4	17.179	Int1	FAMILIAR_HUMAN
Balto	3	M	no	border_mix	shepherd	Head_towards_the_human	4	4.669	Int1	FAMILIAR_HUMAN
Balto	3	M	no	border_mix	shepherd	Head_elsewhere	4	8.304	Int1	FAMILIAR_HUMAN
Balto	3	M	no	border_mix	shepherd	Body_towards_the_human	2	5.004	Int1	FAMILIAR_HUMAN
Balto	3	M	no	border_mix	shepherd	Body_elsewhere	3	25.155	Int1	FAMILIAR_HUMAN
Balto	3	M	no	border_mix	shepherd	Scratching	0	NA	Int1	FAMILIAR_HUMAN
Balto	3	M	no	border_mix	shepherd	Trembling	0	0.0	Int1	FAMILIAR_HUMAN
Balto	3	M	no	border_mix	shepherd	Arching_the_back	0	NA	Int1	FAMILIAR_HUMAN
Balto	3	M	no	border_mix	shepherd	Stretching	0	NA	Int1	FAMILIAR_HUMAN
Balto	3	M	no	border_mix	shepherd	Sneezing	0	NA	Int1	FAMILIAR_HUMAN
Balto	3	M	no	border_mix	shepherd	Resting	0	0.0	Int1	FAMILIAR_HUMAN
Balto	3	M	no	border_mix	shepherd	Paw_Lifting	0	0.0	Int1	FAMILIAR_HUMAN
Balto	3	M	no	border_mix	shepherd	Paw_Tapping	1	1.235	Int1	FAMILIAR_HUMAN
Balto	3	M	no	border_mix	shepherd	Autogrooming	0	0.0	Int1	FAMILIAR_HUMAN
Balto	3	M	no	border_mix	shepherd	Eating_grass	0	0.0	Int1	FAMILIAR_HUMAN
Balto	3	M	no	border_mix	shepherd	Marking	0	NA	Int1	FAMILIAR_HUMAN
Balto	3	M	no	border_mix	shepherd	Eliminating-mark	0	NA	Int1	FAMILIAR_HUMAN
Balto	3	M	no	border_mix	shepherd	Digging	0	0.0	Int1	FAMILIAR_HUMAN
Balto	3	M	no	border_mix	shepherd	Tail_Up	2	3.534	Int1	FAMILIAR_HUMAN
Balto	3	M	no	border_mix	shepherd	Tail_Neutral	4	17.682	Int1	FAMILIAR_HUMAN
Balto	3	M	no	border_mix	shepherd	Tail_Down	2	8.94	Int1	FAMILIAR_HUMAN
Balto	3	M	no	border_mix	shepherd	Tail_Between_Legs	0	0.0	Int1	FAMILIAR_HUMAN
Balto	3	M	no	border_mix	shepherd	Tail_Wagging	3	26.36	Int1	FAMILIAR_HUMAN
Balto	3	M	no	border_mix	shepherd	High	0	0.0	Int1	FAMILIAR_HUMAN
Balto	3	M	no	border_mix	shepherd	Neutral	2	28.86	Int1	FAMILIAR_HUMAN
Balto	3	M	no	border_mix	shepherd	Low	1	1.301	Int1	FAMILIAR_HUMAN
Balto	3	M	no	border_mix	shepherd	Near_(<1m)	3	10.007	Int1	FAMILIAR_HUMAN
Balto	3	M	no	border_mix	shepherd	Far_(>1m)	4	20.15	Int1	FAMILIAR_HUMAN
Balto	3	M	no	border_mix	shepherd	AU101-L	0	0.0	STILL_FACE	OWNER
Balto	3	M	no	border_mix	shepherd	AU101-R	0	0.0	STILL_FACE	OWNER
Balto	3	M	no	border_mix	shepherd	AU101	2	2.301	STILL_FACE	OWNER
Balto	3	M	no	border_mix	shepherd	AU143	0	0.0	STILL_FACE	OWNER
Balto	3	M	no	border_mix	shepherd	AU145-L	0	NA	STILL_FACE	OWNER
Balto	3	M	no	border_mix	shepherd	AU145-R	0	NA	STILL_FACE	OWNER
Balto	3	M	no	border_mix	shepherd	AU145	3	NA	STILL_FACE	OWNER
Balto	3	M	no	border_mix	shepherd	AU109_+_110	0	0.0	STILL_FACE	OWNER
Balto	3	M	no	border_mix	shepherd	AU27	0	NA	STILL_FACE	OWNER
Balto	3	M	no	border_mix	shepherd	AD19	0	0.0	STILL_FACE	OWNER
Balto	3	M	no	border_mix	shepherd	AD37-L	0	NA	STILL_FACE	OWNER
Balto	3	M	no	border_mix	shepherd	AD37-R	0	NA	STILL_FACE	OWNER
Balto	3	M	no	border_mix	shepherd	AD37	0	NA	STILL_FACE	OWNER
Balto	3	M	no	border_mix	shepherd	AD137	0	NA	STILL_FACE	OWNER
Balto	3	M	no	border_mix	shepherd	AD51	2	NA	STILL_FACE	OWNER
Balto	3	M	no	border_mix	shepherd	AD52	1	NA	STILL_FACE	OWNER
Balto	3	M	no	border_mix	shepherd	AD55	0	0.0	STILL_FACE	OWNER
Balto	3	M	no	border_mix	shepherd	AD56	0	0.0	STILL_FACE	OWNER
Balto	3	M	no	border_mix	shepherd	EAD101	2	6.271	STILL_FACE	OWNER
Balto	3	M	no	border_mix	shepherd	EAD102	6	15.177	STILL_FACE	OWNER
Balto	3	M	no	border_mix	shepherd	EAD103	0	0.0	STILL_FACE	OWNER
Balto	3	M	no	border_mix	shepherd	EAD104-L	1	0.767	STILL_FACE	OWNER
Balto	3	M	no	border_mix	shepherd	EAD104-R	1	0.333	STILL_FACE	OWNER
Balto	3	M	no	border_mix	shepherd	EAD104	4	2.998	STILL_FACE	OWNER
Balto	3	M	no	border_mix	shepherd	EAD105	0	0.0	STILL_FACE	OWNER
Balto	3	M	no	border_mix	shepherd	AD40-A	2	7.108	STILL_FACE	OWNER
Balto	3	M	no	border_mix	shepherd	AD40-O	0	0.0	STILL_FACE	OWNER
Balto	3	M	no	border_mix	shepherd	AD81	0	0.0	STILL_FACE	OWNER
Balto	3	M	no	border_mix	shepherd	GASPING	0	0.0	STILL_FACE	OWNER
Balto	3	M	no	border_mix	shepherd	AD126	3	4.171	STILL_FACE	OWNER
Balto	3	M	no	border_mix	shepherd	AD160	0	0.0	STILL_FACE	OWNER
Balto	3	M	no	border_mix	shepherd	AD73	3	23.958	STILL_FACE	OWNER
Balto	3	M	no	border_mix	shepherd	S_EYE	0	NA	STILL_FACE	OWNER
Balto	3	M	no	border_mix	shepherd	BLOW	0	0.0	STILL_FACE	OWNER
Balto	3	M	no	border_mix	shepherd	Standing_up	1	29.996	STILL_FACE	OWNER
Balto	3	M	no	border_mix	shepherd	Sitting	0	0.0	STILL_FACE	OWNER
Balto	3	M	no	border_mix	shepherd	Laying	0	0.0	STILL_FACE	OWNER
Balto	3	M	no	border_mix	shepherd	Still	5	22.85	STILL_FACE	OWNER
Balto	3	M	no	border_mix	shepherd	Freezing	0	0.0	STILL_FACE	OWNER
Balto	3	M	no	border_mix	shepherd	Pointing	0	0.0	STILL_FACE	OWNER
Balto	3	M	no	border_mix	shepherd	Walking	3	5.17	STILL_FACE	OWNER
Balto	3	M	no	border_mix	shepherd	Trotting	0	0.0	STILL_FACE	OWNER
Balto	3	M	no	border_mix	shepherd	Back	1	1.968	STILL_FACE	OWNER
Balto	3	M	no	border_mix	shepherd	Whining	1	0.7	STILL_FACE	OWNER
Balto	3	M	no	border_mix	shepherd	Barking	2	1.034	STILL_FACE	OWNER
Balto	3	M	no	border_mix	shepherd	Growling	0	0.0	STILL_FACE	OWNER
Balto	3	M	no	border_mix	shepherd	Head_towards_the_gate	4	8.671	STILL_FACE	OWNER
Balto	3	M	no	border_mix	shepherd	Head_towards_the_human	3	2.433	STILL_FACE	OWNER
Balto	3	M	no	border_mix	shepherd	Head_elsewhere	8	18.878	STILL_FACE	OWNER
Balto	3	M	no	border_mix	shepherd	Body_towards_the_human	0	0.0	STILL_FACE	OWNER
Balto	3	M	no	border_mix	shepherd	Body_elsewhere	1	29.996	STILL_FACE	OWNER
Balto	3	M	no	border_mix	shepherd	Scratching	0	NA	STILL_FACE	OWNER
Balto	3	M	no	border_mix	shepherd	Trembling	0	0.0	STILL_FACE	OWNER
Balto	3	M	no	border_mix	shepherd	Arching_the_back	0	NA	STILL_FACE	OWNER
Balto	3	M	no	border_mix	shepherd	Stretching	0	NA	STILL_FACE	OWNER
Balto	3	M	no	border_mix	shepherd	Sneezing	0	NA	STILL_FACE	OWNER
Balto	3	M	no	border_mix	shepherd	Resting	0	0.0	STILL_FACE	OWNER
Balto	3	M	no	border_mix	shepherd	Paw_Lifting	0	0.0	STILL_FACE	OWNER
Balto	3	M	no	border_mix	shepherd	Paw_Tapping	0	0.0	STILL_FACE	OWNER
Balto	3	M	no	border_mix	shepherd	Autogrooming	0	0.0	STILL_FACE	OWNER
Balto	3	M	no	border_mix	shepherd	Eating_grass	0	0.0	STILL_FACE	OWNER
Balto	3	M	no	border_mix	shepherd	Marking	0	NA	STILL_FACE	OWNER
Balto	3	M	no	border_mix	shepherd	Eliminating-mark	0	NA	STILL_FACE	OWNER
Balto	3	M	no	border_mix	shepherd	Digging	0	0.0	STILL_FACE	OWNER
Balto	3	M	no	border_mix	shepherd	Tail_Up	2	13.444	STILL_FACE	OWNER
Balto	3	M	no	border_mix	shepherd	Tail_Neutral	2	11.811	STILL_FACE	OWNER
Balto	3	M	no	border_mix	shepherd	Tail_Down	0	0.0	STILL_FACE	OWNER
Balto	3	M	no	border_mix	shepherd	Tail_Between_Legs	0	0.0	STILL_FACE	OWNER
Balto	3	M	no	border_mix	shepherd	Tail_Wagging	1	3.103	STILL_FACE	OWNER
Balto	3	M	no	border_mix	shepherd	High	0	0.0	STILL_FACE	OWNER
Balto	3	M	no	border_mix	shepherd	Neutral	1	29.996	STILL_FACE	OWNER
Balto	3	M	no	border_mix	shepherd	Low	0	0.0	STILL_FACE	OWNER
Balto	3	M	no	border_mix	shepherd	Near_(<1m)	1	0.767	STILL_FACE	OWNER
Balto	3	M	no	border_mix	shepherd	Far_(>1m)	2	29.227	STILL_FACE	OWNER
Balto	3	M	no	border_mix	shepherd	AU101-L	0	0.0	STILL_FACE	FAMILIAR_HUMAN
[truncated: 13,985 more rows]

## Sheet: DATA All_Phases
Subject	Age	Sex	Neutered	Breed	Breed_Type	Behavior	Frequency	Duration	Trial	Partner	Order_Partner	Location
Alaska	6	M	no	lupino	shepherd	AU101-L	0	0.0	Int1	OWNER	FH_OW	Parma
Alaska	6	M	no	lupino	shepherd	AU101-R	0	0.0	Int1	OWNER	FH_OW	Parma
Alaska	6	M	no	lupino	shepherd	AU101	5	3.77	Int1	OWNER	FH_OW	Parma
Alaska	6	M	no	lupino	shepherd	AU143	0	0.0	Int1	OWNER	FH_OW	Parma
Alaska	6	M	no	lupino	shepherd	AU145-L	0	NA	Int1	OWNER	FH_OW	Parma
Alaska	6	M	no	lupino	shepherd	AU145-R	0	NA	Int1	OWNER	FH_OW	Parma
Alaska	6	M	no	lupino	shepherd	AU145	6	NA	Int1	OWNER	FH_OW	Parma
Alaska	6	M	no	lupino	shepherd	AU109_+_110	0	0.0	Int1	OWNER	FH_OW	Parma
Alaska	6	M	no	lupino	shepherd	AU27	2	NA	Int1	OWNER	FH_OW	Parma
Alaska	6	M	no	lupino	shepherd	AD19	9	17.351	Int1	OWNER	FH_OW	Parma
Alaska	6	M	no	lupino	shepherd	AD37-L	1	NA	Int1	OWNER	FH_OW	Parma
Alaska	6	M	no	lupino	shepherd	AD37-R	2	NA	Int1	OWNER	FH_OW	Parma
Alaska	6	M	no	lupino	shepherd	AD37	0	NA	Int1	OWNER	FH_OW	Parma
Alaska	6	M	no	lupino	shepherd	AD137	4	NA	Int1	OWNER	FH_OW	Parma
Alaska	6	M	no	lupino	shepherd	AD51	3	NA	Int1	OWNER	FH_OW	Parma
Alaska	6	M	no	lupino	shepherd	AD52	2	NA	Int1	OWNER	FH_OW	Parma
Alaska	6	M	no	lupino	shepherd	AD55	0	0.0	Int1	OWNER	FH_OW	Parma
Alaska	6	M	no	lupino	shepherd	AD56	0	0.0	Int1	OWNER	FH_OW	Parma
Alaska	6	M	no	lupino	shepherd	EAD101	1	0.149	Int1	OWNER	FH_OW	Parma
Alaska	6	M	no	lupino	shepherd	EAD102	1	0.533	Int1	OWNER	FH_OW	Parma
Alaska	6	M	no	lupino	shepherd	EAD103	5	13.877	Int1	OWNER	FH_OW	Parma
Alaska	6	M	no	lupino	shepherd	EAD104-L	3	3.1	Int1	OWNER	FH_OW	Parma
Alaska	6	M	no	lupino	shepherd	EAD104-R	4	3.333	Int1	OWNER	FH_OW	Parma
Alaska	6	M	no	lupino	shepherd	EAD104	2	4.069	Int1	OWNER	FH_OW	Parma
Alaska	6	M	no	lupino	shepherd	EAD105	6	4.848	Int1	OWNER	FH_OW	Parma
Alaska	6	M	no	lupino	shepherd	AD40-A	0	0.0	Int1	OWNER	FH_OW	Parma
Alaska	6	M	no	lupino	shepherd	AD40-O	0		Int1	OWNER	FH_OW	Parma
Alaska	6	M	no	lupino	shepherd	AD81	0	0.0	Int1	OWNER	FH_OW	Parma
Alaska	6	M	no	lupino	shepherd	GASPING	0	0.0	Int1	OWNER	FH_OW	Parma
Alaska	6	M	no	lupino	shepherd	AD126	7	20.304	Int1	OWNER	FH_OW	Parma
Alaska	6	M	no	lupino	shepherd	AD160	1	0.4	Int1	OWNER	FH_OW	Parma
Alaska	6	M	no	lupino	shepherd	AD73	2	2.168	Int1	OWNER	FH_OW	Parma
Alaska	6	M	no	lupino	shepherd	S_EYE	2	0.201	Int1	OWNER	FH_OW	Parma
Alaska	6	M	no	lupino	shepherd	BLOW	0	0.0	Int1	OWNER	FH_OW	Parma
Alaska	6	M	no	lupino	shepherd	Standing_up	2	13.812	Int1	OWNER	FH_OW	Parma
Alaska	6	M	no	lupino	shepherd	Sitting	1	14.381	Int1	OWNER	FH_OW	Parma
Alaska	6	M	no	lupino	shepherd	Laying	1	1.834	Int1	OWNER	FH_OW	Parma
Alaska	6	M	no	lupino	shepherd	Still	2	16.216	Int1	OWNER	FH_OW	Parma
Alaska	6	M	no	lupino	shepherd	Freezing	0	0.0	Int1	OWNER	FH_OW	Parma
Alaska	6	M	no	lupino	shepherd	Pointing	0	0.0	Int1	OWNER	FH_OW	Parma
Alaska	6	M	no	lupino	shepherd	Walking	1	3.636	Int1	OWNER	FH_OW	Parma
Alaska	6	M	no	lupino	shepherd	Trotting	0	0.0	Int1	OWNER	FH_OW	Parma
Alaska	6	M	no	lupino	shepherd	Back	0	0.0	Int1	OWNER	FH_OW	Parma
Alaska	6	M	no	lupino	shepherd	Whining	3	9.393	Int1	OWNER	FH_OW	Parma
Alaska	6	M	no	lupino	shepherd	Barking	0	0.0	Int1	OWNER	FH_OW	Parma
Alaska	6	M	no	lupino	shepherd	Growling	0	0.0	Int1	OWNER	FH_OW	Parma
Alaska	6	M	no	lupino	shepherd	Head_towards_the_gate	0	0.0	Int1	OWNER	FH_OW	Parma
Alaska	6	M	no	lupino	shepherd	Head_towards_the_human	9	17.575	Int1	OWNER	FH_OW	Parma
Alaska	6	M	no	lupino	shepherd	Head_elsewhere	8	12.439	Int1	OWNER	FH_OW	Parma
Alaska	6	M	no	lupino	shepherd	Body_towards_the_human	3	19.968	Int1	OWNER	FH_OW	Parma
Alaska	6	M	no	lupino	shepherd	Body_elsewhere	3	10.057	Int1	OWNER	FH_OW	Parma
Alaska	6	M	no	lupino	shepherd	Scratching	0	NA	Int1	OWNER	FH_OW	Parma
Alaska	6	M	no	lupino	shepherd	Trembling	0	0.0	Int1	OWNER	FH_OW	Parma
Alaska	6	M	no	lupino	shepherd	Arching_the_back	0	NA	Int1	OWNER	FH_OW	Parma
Alaska	6	M	no	lupino	shepherd	Stretching	0	NA	Int1	OWNER	FH_OW	Parma
Alaska	6	M	no	lupino	shepherd	Sneezing	0	NA	Int1	OWNER	FH_OW	Parma
Alaska	6	M	no	lupino	shepherd	Resting	0	0.0	Int1	OWNER	FH_OW	Parma
Alaska	6	M	no	lupino	shepherd	Paw_Lifting	0	0.0	Int1	OWNER	FH_OW	Parma
Alaska	6	M	no	lupino	shepherd	Paw_Tapping	1	0.401	Int1	OWNER	FH_OW	Parma
Alaska	6	M	no	lupino	shepherd	Autogrooming	0	0.0	Int1	OWNER	FH_OW	Parma
Alaska	6	M	no	lupino	shepherd	Eating_grass	0	0.0	Int1	OWNER	FH_OW	Parma
Alaska	6	M	no	lupino	shepherd	Marking	0	NA	Int1	OWNER	FH_OW	Parma
Alaska	6	M	no	lupino	shepherd	Eliminating-mark	0	NA	Int1	OWNER	FH_OW	Parma
Alaska	6	M	no	lupino	shepherd	Digging	0	0.0	Int1	OWNER	FH_OW	Parma
Alaska	6	M	no	lupino	shepherd	Tail_Up	0	0.0	Int1	OWNER	FH_OW	Parma
Alaska	6	M	no	lupino	shepherd	Tail_Neutral	1	30.03	Int1	OWNER	FH_OW	Parma
Alaska	6	M	no	lupino	shepherd	Tail_Down	0	0.0	Int1	OWNER	FH_OW	Parma
Alaska	6	M	no	lupino	shepherd	Tail_Between_Legs	0	0.0	Int1	OWNER	FH_OW	Parma
Alaska	6	M	no	lupino	shepherd	Tail_Wagging	2	28.595	Int1	OWNER	FH_OW	Parma
Alaska	6	M	no	lupino	shepherd	High	0	0.0	Int1	OWNER	FH_OW	Parma
Alaska	6	M	no	lupino	shepherd	Neutral	0	0.0	Int1	OWNER	FH_OW	Parma
Alaska	6	M	no	lupino	shepherd	Low	1	30.03	Int1	OWNER	FH_OW	Parma
Alaska	6	M	no	lupino	shepherd	Near_(<1m)	2	27.493	Int1	OWNER	FH_OW	Parma
Alaska	6	M	no	lupino	shepherd	Far_(>1m)	1	2.535	Int1	OWNER	FH_OW	Parma
Alaska	6	M	no	lupino	shepherd	AU101-L	0	0.0	Int1	FAMILIAR_HUMAN	FH_OW	Parma
Alaska	6	M	no	lupino	shepherd	AU101-R	0	0.0	Int1	FAMILIAR_HUMAN	FH_OW	Parma
Alaska	6	M	no	lupino	shepherd	AU101	1	1.568	Int1	FAMILIAR_HUMAN	FH_OW	Parma
Alaska	6	M	no	lupino	shepherd	AU143	0	0.0	Int1	FAMILIAR_HUMAN	FH_OW	Parma
Alaska	6	M	no	lupino	shepherd	AU145-L	0	NA	Int1	FAMILIAR_HUMAN	FH_OW	Parma
Alaska	6	M	no	lupino	shepherd	AU145-R	0	NA	Int1	FAMILIAR_HUMAN	FH_OW	Parma
Alaska	6	M	no	lupino	shepherd	AU145	5	NA	Int1	FAMILIAR_HUMAN	FH_OW	Parma
Alaska	6	M	no	lupino	shepherd	AU109_+_110	0	0.0	Int1	FAMILIAR_HUMAN	FH_OW	Parma
Alaska	6	M	no	lupino	shepherd	AU27	1	NA	Int1	FAMILIAR_HUMAN	FH_OW	Parma
Alaska	6	M	no	lupino	shepherd	AD19	8	17.852	Int1	FAMILIAR_HUMAN	FH_OW	Parma
Alaska	6	M	no	lupino	shepherd	AD37-L	0	NA	Int1	FAMILIAR_HUMAN	FH_OW	Parma
Alaska	6	M	no	lupino	shepherd	AD37-R	1	NA	Int1	FAMILIAR_HUMAN	FH_OW	Parma
Alaska	6	M	no	lupino	shepherd	AD37	0	NA	Int1	FAMILIAR_HUMAN	FH_OW	Parma
Alaska	6	M	no	lupino	shepherd	AD137	3	NA	Int1	FAMILIAR_HUMAN	FH_OW	Parma
Alaska	6	M	no	lupino	shepherd	AD51	2	NA	Int1	FAMILIAR_HUMAN	FH_OW	Parma
Alaska	6	M	no	lupino	shepherd	AD52	4	NA	Int1	FAMILIAR_HUMAN	FH_OW	Parma
Alaska	6	M	no	lupino	shepherd	AD55	0	0.0	Int1	FAMILIAR_HUMAN	FH_OW	Parma
Alaska	6	M	no	lupino	shepherd	AD56	0	0.0	Int1	FAMILIAR_HUMAN	FH_OW	Parma
Alaska	6	M	no	lupino	shepherd	EAD101	6	15.276	Int1	FAMILIAR_HUMAN	FH_OW	Parma
Alaska	6	M	no	lupino	shepherd	EAD102	2	1.767	Int1	FAMILIAR_HUMAN	FH_OW	Parma
Alaska	6	M	no	lupino	shepherd	EAD103	0	0.0	Int1	FAMILIAR_HUMAN	FH_OW	Parma
Alaska	6	M	no	lupino	shepherd	EAD104-L	1	0.566	Int1	FAMILIAR_HUMAN	FH_OW	Parma
Alaska	6	M	no	lupino	shepherd	EAD104-R	6	3.366	Int1	FAMILIAR_HUMAN	FH_OW	Parma
Alaska	6	M	no	lupino	shepherd	EAD104	4	8.341	Int1	FAMILIAR_HUMAN	FH_OW	Parma
Alaska	6	M	no	lupino	shepherd	EAD105	0	0.0	Int1	FAMILIAR_HUMAN	FH_OW	Parma
Alaska	6	M	no	lupino	shepherd	AD40-A	1	1.401	Int1	FAMILIAR_HUMAN	FH_OW	Parma
Alaska	6	M	no	lupino	shepherd	AD40-O	1	0.134	Int1	FAMILIAR_HUMAN	FH_OW	Parma
Alaska	6	M	no	lupino	shepherd	AD81	0	0.0	Int1	FAMILIAR_HUMAN	FH_OW	Parma
Alaska	6	M	no	lupino	shepherd	GASPING	1	0.067	Int1	FAMILIAR_HUMAN	FH_OW	Parma
Alaska	6	M	no	lupino	shepherd	AD126	4	15.849	Int1	FAMILIAR_HUMAN	FH_OW	Parma
Alaska	6	M	no	lupino	shepherd	AD160	0	0.0	Int1	FAMILIAR_HUMAN	FH_OW	Parma
Alaska	6	M	no	lupino	shepherd	AD73	0	0.0	Int1	FAMILIAR_HUMAN	FH_OW	Parma
Alaska	6	M	no	lupino	shepherd	S_EYE	1	0.034	Int1	FAMILIAR_HUMAN	FH_OW	Parma
Alaska	6	M	no	lupino	shepherd	BLOW	0	0.0	Int1	FAMILIAR_HUMAN	FH_OW	Parma
Alaska	6	M	no	lupino	shepherd	Standing_up	1	16.682	Int1	FAMILIAR_HUMAN	FH_OW	Parma
Alaska	6	M	no	lupino	shepherd	Sitting	0	0.0	Int1	FAMILIAR_HUMAN	FH_OW	Parma
Alaska	6	M	no	lupino	shepherd	Laying	1	13.047	Int1	FAMILIAR_HUMAN	FH_OW	Parma
Alaska	6	M	no	lupino	shepherd	Still	4	8.105	Int1	FAMILIAR_HUMAN	FH_OW	Parma
Alaska	6	M	no	lupino	shepherd	Freezing	0	0.0	Int1	FAMILIAR_HUMAN	FH_OW	Parma
Alaska	6	M	no	lupino	shepherd	Pointing	0	0.0	Int1	FAMILIAR_HUMAN	FH_OW	Parma
Alaska	6	M	no	lupino	shepherd	Walking	3	1.665	Int1	FAMILIAR_HUMAN	FH_OW	Parma
Alaska	6	M	no	lupino	shepherd	Trotting	2	5.403	Int1	FAMILIAR_HUMAN	FH_OW	Parma
Alaska	6	M	no	lupino	shepherd	Back	2	1.499	Int1	FAMILIAR_HUMAN	FH_OW	Parma
Alaska	6	M	no	lupino	shepherd	Whining	14	2.636	Int1	FAMILIAR_HUMAN	FH_OW	Parma
Alaska	6	M	no	lupino	shepherd	Barking	0	0.0	Int1	FAMILIAR_HUMAN	FH_OW	Parma
Alaska	6	M	no	lupino	shepherd	Growling	0	0.0	Int1	FAMILIAR_HUMAN	FH_OW	Parma
Alaska	6	M	no	lupino	shepherd	Head_towards_the_gate	0	0.0	Int1	FAMILIAR_HUMAN	FH_OW	Parma
Alaska	6	M	no	lupino	shepherd	Head_towards_the_human	7	9.969	Int1	FAMILIAR_HUMAN	FH_OW	Parma
Alaska	6	M	no	lupino	shepherd	Head_elsewhere	7	19.748	Int1	FAMILIAR_HUMAN	FH_OW	Parma
Alaska	6	M	no	lupino	shepherd	Body_towards_the_human	2	6.804	Int1	FAMILIAR_HUMAN	FH_OW	Parma
Alaska	6	M	no	lupino	shepherd	Body_elsewhere	3	22.922	Int1	FAMILIAR_HUMAN	FH_OW	Parma
Alaska	6	M	no	lupino	shepherd	Scratching	0	NA	Int1	FAMILIAR_HUMAN	FH_OW	Parma
Alaska	6	M	no	lupino	shepherd	Trembling	0	0.0	Int1	FAMILIAR_HUMAN	FH_OW	Parma
Alaska	6	M	no	lupino	shepherd	Arching_the_back	0	NA	Int1	FAMILIAR_HUMAN	FH_OW	Parma
Alaska	6	M	no	lupino	shepherd	Stretching	0	NA	Int1	FAMILIAR_HUMAN	FH_OW	Parma
Alaska	6	M	no	lupino	shepherd	Sneezing	0	NA	Int1	FAMILIAR_HUMAN	FH_OW	Parma
Alaska	6	M	no	lupino	shepherd	Resting	1	12.413	Int1	FAMILIAR_HUMAN	FH_OW	Parma
Alaska	6	M	no	lupino	shepherd	Paw_Lifting	0	0.0	Int1	FAMILIAR_HUMAN	FH_OW	Parma
Alaska	6	M	no	lupino	shepherd	Paw_Tapping	0	0.0	Int1	FAMILIAR_HUMAN	FH_OW	Parma
Alaska	6	M	no	lupino	shepherd	Autogrooming	0	0.0	Int1	FAMILIAR_HUMAN	FH_OW	Parma
Alaska	6	M	no	lupino	shepherd	Eating_grass	0	0.0	Int1	FAMILIAR_HUMAN	FH_OW	Parma
Alaska	6	M	no	lupino	shepherd	Marking	0	NA	Int1	FAMILIAR_HUMAN	FH_OW	Parma
Alaska	6	M	no	lupino	shepherd	Eliminating-mark	0	NA	Int1	FAMILIAR_HUMAN	FH_OW	Parma
Alaska	6	M	no	lupino	shepherd	Digging	0	0.0	Int1	FAMILIAR_HUMAN	FH_OW	Parma
Alaska	6	M	no	lupino	shepherd	Tail_Up	0	0.0	Int1	FAMILIAR_HUMAN	FH_OW	Parma
Alaska	6	M	no	lupino	shepherd	Tail_Neutral	3	25.724	Int1	FAMILIAR_HUMAN	FH_OW	Parma
Alaska	6	M	no	lupino	shepherd	Tail_Down	3	4.001	Int1	FAMILIAR_HUMAN	FH_OW	Parma
Alaska	6	M	no	lupino	shepherd	Tail_Between_Legs	0	0.0	Int1	FAMILIAR_HUMAN	FH_OW	Parma
Alaska	6	M	no	lupino	shepherd	Tail_Wagging	2	15.782	Int1	FAMILIAR_HUMAN	FH_OW	Parma
Alaska	6	M	no	lupino	shepherd	High	1	3.837	Int1	FAMILIAR_HUMAN	FH_OW	Parma
Alaska	6	M	no	lupino	shepherd	Neutral	4	21.918	Int1	FAMILIAR_HUMAN	FH_OW	Parma
Alaska	6	M	no	lupino	shepherd	Low	2	3.969	Int1	FAMILIAR_HUMAN	FH_OW	Parma
Alaska	6	M	no	lupino	shepherd	Near_(<1m)	1	12.011	Int1	FAMILIAR_HUMAN	FH_OW	Parma
Alaska	6	M	no	lupino	shepherd	Far_(>1m)	2	17.717	Int1	FAMILIAR_HUMAN	FH_OW	Parma
Alaska	6	M	no	lupino	shepherd	AU101-L	0	0.0	Int2	OWNER	FH_OW	Parma
Alaska	6	M	no	lupino	shepherd	AU101-R	1	1.435	Int2	OWNER	FH_OW	Parma
Alaska	6	M	no	lupino	shepherd	AU101	4	1.902	Int2	OWNER	FH_OW	Parma
Alaska	6	M	no	lupino	shepherd	AU143	0	0.0	Int2	OWNER	FH_OW	Parma
Alaska	6	M	no	lupino	shepherd	AU145-L	0	NA	Int2	OWNER	FH_OW	Parma
Alaska	6	M	no	lupino	shepherd	AU145-R	0	NA	Int2	OWNER	FH_OW	Parma
Alaska	6	M	no	lupino	shepherd	AU145	10	NA	Int2	OWNER	FH_OW	Parma
Alaska	6	M	no	lupino	shepherd	AU109_+_110	0	0.0	Int2	OWNER	FH_OW	Parma
Alaska	6	M	no	lupino	shepherd	AU27	1	NA	Int2	OWNER	FH_OW	Parma
Alaska	6	M	no	lupino	shepherd	AD19	10	25.592	Int2	OWNER	FH_OW	Parma
Alaska	6	M	no	lupino	shepherd	AD37-L	0	NA	Int2	OWNER	FH_OW	Parma
Alaska	6	M	no	lupino	shepherd	AD37-R	1	NA	Int2	OWNER	FH_OW	Parma
Alaska	6	M	no	lupino	shepherd	AD37	0	NA	Int2	OWNER	FH_OW	Parma
Alaska	6	M	no	lupino	shepherd	AD137	3	NA	Int2	OWNER	FH_OW	Parma
Alaska	6	M	no	lupino	shepherd	AD51	3	NA	Int2	OWNER	FH_OW	Parma
Alaska	6	M	no	lupino	shepherd	AD52	4	NA	Int2	OWNER	FH_OW	Parma
Alaska	6	M	no	lupino	shepherd	AD55	0	0.0	Int2	OWNER	FH_OW	Parma
Alaska	6	M	no	lupino	shepherd	AD56	0	0.0	Int2	OWNER	FH_OW	Parma
Alaska	6	M	no	lupino	shepherd	EAD101	2	3.334	Int2	OWNER	FH_OW	Parma
Alaska	6	M	no	lupino	shepherd	EAD102	0	0.0	Int2	OWNER	FH_OW	Parma
Alaska	6	M	no	lupino	shepherd	EAD103	2	1.266	Int2	OWNER	FH_OW	Parma
Alaska	6	M	no	lupino	shepherd	EAD104-L	0	0.0	Int2	OWNER	FH_OW	Parma
Alaska	6	M	no	lupino	shepherd	EAD104-R	3	5.203	Int2	OWNER	FH_OW	Parma
Alaska	6	M	no	lupino	shepherd	EAD104	2	19.551	Int2	OWNER	FH_OW	Parma
Alaska	6	M	no	lupino	shepherd	EAD105	1	0.7	Int2	OWNER	FH_OW	Parma
Alaska	6	M	no	lupino	shepherd	AD40-A	0	0.0	Int2	OWNER	FH_OW	Parma
Alaska	6	M	no	lupino	shepherd	AD40-O	0	0.0	Int2	OWNER	FH_OW	Parma
Alaska	6	M	no	lupino	shepherd	AD81	0	0.0	Int2	OWNER	FH_OW	Parma
Alaska	6	M	no	lupino	shepherd	GASPING	0	0.0	Int2	OWNER	FH_OW	Parma
Alaska	6	M	no	lupino	shepherd	AD126	7	25.157	Int2	OWNER	FH_OW	Parma
Alaska	6	M	no	lupino	shepherd	AD160	0	0.0	Int2	OWNER	FH_OW	Parma
Alaska	6	M	no	lupino	shepherd	AD73	0	0.0	Int2	OWNER	FH_OW	Parma
Alaska	6	M	no	lupino	shepherd	S_EYE	0	0.0	Int2	OWNER	FH_OW	Parma
Alaska	6	M	no	lupino	shepherd	BLOW	0	0.0	Int2	OWNER	FH_OW	Parma
Alaska	6	M	no	lupino	shepherd	Standing_up	1	4.47	Int2	OWNER	FH_OW	Parma
Alaska	6	M	no	lupino	shepherd	Sitting	1	25.526	Int2	OWNER	FH_OW	Parma
Alaska	6	M	no	lupino	shepherd	Laying	0	0.0	Int2	OWNER	FH_OW	Parma
Alaska	6	M	no	lupino	shepherd	Still	1	25.526	Int2	OWNER	FH_OW	Parma
Alaska	6	M	no	lupino	shepherd	Freezing	0	0.0	Int2	OWNER	FH_OW	Parma
Alaska	6	M	no	lupino	shepherd	Pointing	0	0.0	Int2	OWNER	FH_OW	Parma
Alaska	6	M	no	lupino	shepherd	Walking	1	2.768	Int2	OWNER	FH_OW	Parma
Alaska	6	M	no	lupino	shepherd	Trotting	0	0.0	Int2	OWNER	FH_OW	Parma
Alaska	6	M	no	lupino	shepherd	Back	0	0.0	Int2	OWNER	FH_OW	Parma
Alaska	6	M	no	lupino	shepherd	Whining	4	4.904	Int2	OWNER	FH_OW	Parma
Alaska	6	M	no	lupino	shepherd	Barking	0	0.0	Int2	OWNER	FH_OW	Parma
Alaska	6	M	no	lupino	shepherd	Growling	0	0.0	Int2	OWNER	FH_OW	Parma
Alaska	6	M	no	lupino	shepherd	Head_towards_the_gate	0	0.0	Int2	OWNER	FH_OW	Parma
Alaska	6	M	no	lupino	shepherd	Head_towards_the_human	4	18.85	Int2	OWNER	FH_OW	Parma
Alaska	6	M	no	lupino	shepherd	Head_elsewhere	4	11.14	Int2	OWNER	FH_OW	Parma
Alaska	6	M	no	lupino	shepherd	Body_towards_the_human	1	26.36	Int2	OWNER	FH_OW	Parma
Alaska	6	M	no	lupino	shepherd	Body_elsewhere	1	3.636	Int2	OWNER	FH_OW	Parma
Alaska	6	M	no	lupino	shepherd	Scratching	0	NA	Int2	OWNER	FH_OW	Parma
Alaska	6	M	no	lupino	shepherd	Trembling	0	0.0	Int2	OWNER	FH_OW	Parma
Alaska	6	M	no	lupino	shepherd	Arching_the_back	0	NA	Int2	OWNER	FH_OW	Parma
Alaska	6	M	no	lupino	shepherd	Stretching	0	NA	Int2	OWNER	FH_OW	Parma
Alaska	6	M	no	lupino	shepherd	Sneezing	0	NA	Int2	OWNER	FH_OW	Parma
Alaska	6	M	no	lupino	shepherd	Resting	0	0.0	Int2	OWNER	FH_OW	Parma
Alaska	6	M	no	lupino	shepherd	Paw_Lifting	0	0.0	Int2	OWNER	FH_OW	Parma
Alaska	6	M	no	lupino	shepherd	Paw_Tapping	0	0.0	Int2	OWNER	FH_OW	Parma
Alaska	6	M	no	lupino	shepherd	Autogrooming	0	0.0	Int2	OWNER	FH_OW	Parma
Alaska	6	M	no	lupino	shepherd	Eating_grass	0	0.0	Int2	OWNER	FH_OW	Parma
Alaska	6	M	no	lupino	shepherd	Marking	1	NA	Int2	OWNER	FH_OW	Parma
Alaska	6	M	no	lupino	shepherd	Eliminating-mark	0	NA	Int2	OWNER	FH_OW	Parma
Alaska	6	M	no	lupino	shepherd	Digging	0	0.0	Int2	OWNER	FH_OW	Parma
Alaska	6	M	no	lupino	shepherd	Tail_Up	1	3.036	Int2	OWNER	FH_OW	Parma
Alaska	6	M	no	lupino	shepherd	Tail_Neutral	1	26.96	Int2	OWNER	FH_OW	Parma
Alaska	6	M	no	lupino	shepherd	Tail_Down	0	0.0	Int2	OWNER	FH_OW	Parma
Alaska	6	M	no	lupino	shepherd	Tail_Between_Legs	0	0.0	Int2	OWNER	FH_OW	Parma
Alaska	6	M	no	lupino	shepherd	Tail_Wagging	3	14.549	Int2	OWNER	FH_OW	Parma
Alaska	6	M	no	lupino	shepherd	High	1	2.535	Int2	OWNER	FH_OW	Parma
Alaska	6	M	no	lupino	shepherd	Neutral	1	27.461	Int2	OWNER	FH_OW	Parma
Alaska	6	M	no	lupino	shepherd	Low	0	0.0	Int2	OWNER	FH_OW	Parma
Alaska	6	M	no	lupino	shepherd	Near_(<1m)	1	26.059	Int2	OWNER	FH_OW	Parma
Alaska	6	M	no	lupino	shepherd	Far_(>1m)	1	3.937	Int2	OWNER	FH_OW	Parma
Alaska	6	M	no	lupino	shepherd	AU101-L	0	0.0	Int2	FAMILIAR_HUMAN	FH_OW	Parma
Alaska	6	M	no	lupino	shepherd	AU101-R	2	0.301	Int2	FAMILIAR_HUMAN	FH_OW	Parma
Alaska	6	M	no	lupino	shepherd	AU101	3	2.27	Int2	FAMILIAR_HUMAN	FH_OW	Parma
Alaska	6	M	no	lupino	shepherd	AU143	0	0.0	Int2	FAMILIAR_HUMAN	FH_OW	Parma
Alaska	6	M	no	lupino	shepherd	AU145-L	0	NA	Int2	FAMILIAR_HUMAN	FH_OW	Parma
Alaska	6	M	no	lupino	shepherd	AU145-R	1	NA	Int2	FAMILIAR_HUMAN	FH_OW	Parma
Alaska	6	M	no	lupino	shepherd	AU145	8	NA	Int2	FAMILIAR_HUMAN	FH_OW	Parma
Alaska	6	M	no	lupino	shepherd	AU109_+_110	0	0.0	Int2	FAMILIAR_HUMAN	FH_OW	Parma
Alaska	6	M	no	lupino	shepherd	AU27	0	NA	Int2	FAMILIAR_HUMAN	FH_OW	Parma
Alaska	6	M	no	lupino	shepherd	AD19	12	13.683	Int2	FAMILIAR_HUMAN	FH_OW	Parma
Alaska	6	M	no	lupino	shepherd	AD37-L	1	NA	Int2	FAMILIAR_HUMAN	FH_OW	Parma
Alaska	6	M	no	lupino	shepherd	AD37-R	0	NA	Int2	FAMILIAR_HUMAN	FH_OW	Parma
Alaska	6	M	no	lupino	shepherd	AD37	0	NA	Int2	FAMILIAR_HUMAN	FH_OW	Parma
Alaska	6	M	no	lupino	shepherd	AD137	3	NA	Int2	FAMILIAR_HUMAN	FH_OW	Parma
Alaska	6	M	no	lupino	shepherd	AD51	6	NA	Int2	FAMILIAR_HUMAN	FH_OW	Parma
Alaska	6	M	no	lupino	shepherd	AD52	2	NA	Int2	FAMILIAR_HUMAN	FH_OW	Parma
Alaska	6	M	no	lupino	shepherd	AD55	0	0.0	Int2	FAMILIAR_HUMAN	FH_OW	Parma
Alaska	6	M	no	lupino	shepherd	AD56	0	0.0	Int2	FAMILIAR_HUMAN	FH_OW	Parma
Alaska	6	M	no	lupino	shepherd	EAD101	5	14.042	Int2	FAMILIAR_HUMAN	FH_OW	Parma
Alaska	6	M	no	lupino	shepherd	EAD102	0	0.0	Int2	FAMILIAR_HUMAN	FH_OW	Parma
Alaska	6	M	no	lupino	shepherd	EAD103	2	6.939	Int2	FAMILIAR_HUMAN	FH_OW	Parma
Alaska	6	M	no	lupino	shepherd	EAD104-L	2	2.167	Int2	FAMILIAR_HUMAN	FH_OW	Parma
Alaska	6	M	no	lupino	shepherd	EAD104-R	2	1.566	Int2	FAMILIAR_HUMAN	FH_OW	Parma
Alaska	6	M	no	lupino	shepherd	EAD104	5	5.269	Int2	FAMILIAR_HUMAN	FH_OW	Parma
Alaska	6	M	no	lupino	shepherd	EAD105	0	0.0	Int2	FAMILIAR_HUMAN	FH_OW	Parma
Alaska	6	M	no	lupino	shepherd	AD40-A	3	2.336	Int2	FAMILIAR_HUMAN	FH_OW	Parma
Alaska	6	M	no	lupino	shepherd	AD40-O	0	0.0	Int2	FAMILIAR_HUMAN	FH_OW	Parma
Alaska	6	M	no	lupino	shepherd	AD81	0	0.0	Int2	FAMILIAR_HUMAN	FH_OW	Parma
Alaska	6	M	no	lupino	shepherd	GASPING	4	0.699	Int2	FAMILIAR_HUMAN	FH_OW	Parma
Alaska	6	M	no	lupino	shepherd	AD126	7	11.778	Int2	FAMILIAR_HUMAN	FH_OW	Parma
Alaska	6	M	no	lupino	shepherd	AD160	0	0.0	Int2	FAMILIAR_HUMAN	FH_OW	Parma
Alaska	6	M	no	lupino	shepherd	AD73	1	1.635	Int2	FAMILIAR_HUMAN	FH_OW	Parma
Alaska	6	M	no	lupino	shepherd	S_EYE	0	0.0	Int2	FAMILIAR_HUMAN	FH_OW	Parma
Alaska	6	M	no	lupino	shepherd	BLOW	0	0.0	Int2	FAMILIAR_HUMAN	FH_OW	Parma
Alaska	6	M	no	lupino	shepherd	Standing_up	1	12.411	Int2	FAMILIAR_HUMAN	FH_OW	Parma
Alaska	6	M	no	lupino	shepherd	Sitting	0	0.0	Int2	FAMILIAR_HUMAN	FH_OW	Parma
Alaska	6	M	no	lupino	shepherd	Laying	2	17.584	Int2	FAMILIAR_HUMAN	FH_OW	Parma
Alaska	6	M	no	lupino	shepherd	Still	2	5.17	Int2	FAMILIAR_HUMAN	FH_OW	Parma
Alaska	6	M	no	lupino	shepherd	Freezing	0	0.0	Int2	FAMILIAR_HUMAN	FH_OW	Parma
Alaska	6	M	no	lupino	shepherd	Pointing	0	0.0	Int2	FAMILIAR_HUMAN	FH_OW	Parma
Alaska	6	M	no	lupino	shepherd	Walking	2	2.367	Int2	FAMILIAR_HUMAN	FH_OW	Parma
Alaska	6	M	no	lupino	shepherd	Trotting	2	3.768	Int2	FAMILIAR_HUMAN	FH_OW	Parma
Alaska	6	M	no	lupino	shepherd	Back	1	1.1	Int2	FAMILIAR_HUMAN	FH_OW	Parma
Alaska	6	M	no	lupino	shepherd	Whining	21	4.402	Int2	FAMILIAR_HUMAN	FH_OW	Parma
Alaska	6	M	no	lupino	shepherd	Barking	0	0.0	Int2	FAMILIAR_HUMAN	FH_OW	Parma
Alaska	6	M	no	lupino	shepherd	Growling	0	0.0	Int2	FAMILIAR_HUMAN	FH_OW	Parma
Alaska	6	M	no	lupino	shepherd	Head_towards_the_gate	0	0.0	Int2	FAMILIAR_HUMAN	FH_OW	Parma
Alaska	6	M	no	lupino	shepherd	Head_towards_the_human	5	6.604	Int2	FAMILIAR_HUMAN	FH_OW	Parma
Alaska	6	M	no	lupino	shepherd	Head_elsewhere	4	23.386	Int2	FAMILIAR_HUMAN	FH_OW	Parma
Alaska	6	M	no	lupino	shepherd	Body_towards_the_human	2	4.57	Int2	FAMILIAR_HUMAN	FH_OW	Parma
Alaska	6	M	no	lupino	shepherd	Body_elsewhere	2	22.856	Int2	FAMILIAR_HUMAN	FH_OW	Parma
Alaska	6	M	no	lupino	shepherd	Scratching	0	NA	Int2	FAMILIAR_HUMAN	FH_OW	Parma
Alaska	6	M	no	lupino	shepherd	Trembling	0	0.0	Int2	FAMILIAR_HUMAN	FH_OW	Parma
Alaska	6	M	no	lupino	shepherd	Arching_the_back	0	NA	Int2	FAMILIAR_HUMAN	FH_OW	Parma
Alaska	6	M	no	lupino	shepherd	Stretching	0	NA	Int2	FAMILIAR_HUMAN	FH_OW	Parma
Alaska	6	M	no	lupino	shepherd	Sneezing	0	NA	Int2	FAMILIAR_HUMAN	FH_OW	Parma
Alaska	6	M	no	lupino	shepherd	Resting	1	29.997	Int2	FAMILIAR_HUMAN	FH_OW	Parma
Alaska	6	M	no	lupino	shepherd	Paw_Lifting	0	0.0	Int2	FAMILIAR_HUMAN	FH_OW	Parma
Alaska	6	M	no	lupino	shepherd	Paw_Tapping	0	0.0	Int2	FAMILIAR_HUMAN	FH_OW	Parma
Alaska	6	M	no	lupino	shepherd	Autogrooming	0	0.0	Int2	FAMILIAR_HUMAN	FH_OW	Parma
Alaska	6	M	no	lupino	shepherd	Eating_grass	0	0.0	Int2	FAMILIAR_HUMAN	FH_OW	Parma
Alaska	6	M	no	lupino	shepherd	Marking	0	NA	Int2	FAMILIAR_HUMAN	FH_OW	Parma
Alaska	6	M	no	lupino	shepherd	Eliminating-mark	0	NA	Int2	FAMILIAR_HUMAN	FH_OW	Parma
Alaska	6	M	no	lupino	shepherd	Digging	0	0.0	Int2	FAMILIAR_HUMAN	FH_OW	Parma
Alaska	6	M	no	lupino	shepherd	Tail_Up	0	0.0	Int2	FAMILIAR_HUMAN	FH_OW	Parma
Alaska	6	M	no	lupino	shepherd	Tail_Neutral	1	29.997	Int2	FAMILIAR_HUMAN	FH_OW	Parma
Alaska	6	M	no	lupino	shepherd	Tail_Down	0	0.0	Int2	FAMILIAR_HUMAN	FH_OW	Parma
Alaska	6	M	no	lupino	shepherd	Tail_Between_Legs	0	0.0	Int2	FAMILIAR_HUMAN	FH_OW	Parma
Alaska	6	M	no	lupino	shepherd	Tail_Wagging	1	12.946	Int2	FAMILIAR_HUMAN	FH_OW	Parma
Alaska	6	M	no	lupino	shepherd	High	0	0.0	Int2	FAMILIAR_HUMAN	FH_OW	Parma
Alaska	6	M	no	lupino	shepherd	Neutral	3	22.555	Int2	FAMILIAR_HUMAN	FH_OW	Parma
Alaska	6	M	no	lupino	shepherd	Low	2	7.438	Int2	FAMILIAR_HUMAN	FH_OW	Parma
Alaska	6	M	no	lupino	shepherd	Near_(<1m)	1	10.075	Int2	FAMILIAR_HUMAN	FH_OW	Parma
Alaska	6	M	no	lupino	shepherd	Far_(>1m)	2	19.92	Int2	FAMILIAR_HUMAN	FH_OW	Parma
Alaska	6	M	no	lupino	shepherd	AU101-L	0	0.0	Int3	OWNER	FH_OW	Parma
Alaska	6	M	no	lupino	shepherd	AU101-R	0	0.0	Int3	OWNER	FH_OW	Parma
Alaska	6	M	no	lupino	shepherd	AU101	3	13.012	Int3	OWNER	FH_OW	Parma
Alaska	6	M	no	lupino	shepherd	AU143	0	0.0	Int3	OWNER	FH_OW	Parma
Alaska	6	M	no	lupino	shepherd	AU145-L	0	NA	Int3	OWNER	FH_OW	Parma
Alaska	6	M	no	lupino	shepherd	AU145-R	1	NA	Int3	OWNER	FH_OW	Parma
Alaska	6	M	no	lupino	shepherd	AU145	10	NA	Int3	OWNER	FH_OW	Parma
Alaska	6	M	no	lupino	shepherd	AU109_+_110	0	0.0	Int3	OWNER	FH_OW	Parma
Alaska	6	M	no	lupino	shepherd	AU27	1	NA	Int3	OWNER	FH_OW	Parma
Alaska	6	M	no	lupino	shepherd	AD19	5	22.69	Int3	OWNER	FH_OW	Parma
Alaska	6	M	no	lupino	shepherd	AD37-L	1	NA	Int3	OWNER	FH_OW	Parma
Alaska	6	M	no	lupino	shepherd	AD37-R	0	NA	Int3	OWNER	FH_OW	Parma
Alaska	6	M	no	lupino	shepherd	AD37	0	NA	Int3	OWNER	FH_OW	Parma
Alaska	6	M	no	lupino	shepherd	AD137	1	NA	Int3	OWNER	FH_OW	Parma
Alaska	6	M	no	lupino	shepherd	AD51	4	NA	Int3	OWNER	FH_OW	Parma
Alaska	6	M	no	lupino	shepherd	AD52	1	NA	Int3	OWNER	FH_OW	Parma
Alaska	6	M	no	lupino	shepherd	AD55	0	0.0	Int3	OWNER	FH_OW	Parma
Alaska	6	M	no	lupino	shepherd	AD56	0	0.0	Int3	OWNER	FH_OW	Parma
Alaska	6	M	no	lupino	shepherd	EAD101	2	3.401	Int3	OWNER	FH_OW	Parma
Alaska	6	M	no	lupino	shepherd	EAD102	1	3.402	Int3	OWNER	FH_OW	Parma
Alaska	6	M	no	lupino	shepherd	EAD103	0	0.0	Int3	OWNER	FH_OW	Parma
Alaska	6	M	no	lupino	shepherd	EAD104-L	2	2.235	Int3	OWNER	FH_OW	Parma
Alaska	6	M	no	lupino	shepherd	EAD104-R	1	1.534	Int3	OWNER	FH_OW	Parma
Alaska	6	M	no	lupino	shepherd	EAD104	4	19.049	Int3	OWNER	FH_OW	Parma
Alaska	6	M	no	lupino	shepherd	EAD105	1	0.499	Int3	OWNER	FH_OW	Parma
Alaska	6	M	no	lupino	shepherd	AD40-A	2	2.168	Int3	OWNER	FH_OW	Parma
Alaska	6	M	no	lupino	shepherd	AD40-O	0	0.0	Int3	OWNER	FH_OW	Parma
Alaska	6	M	no	lupino	shepherd	AD81	0	0.0	Int3	OWNER	FH_OW	Parma
Alaska	6	M	no	lupino	shepherd	GASPING	0	0.0	Int3	OWNER	FH_OW	Parma
Alaska	6	M	no	lupino	shepherd	AD126	3	24.091	Int3	OWNER	FH_OW	Parma
Alaska	6	M	no	lupino	shepherd	AD160	0	0.0	Int3	OWNER	FH_OW	Parma
Alaska	6	M	no	lupino	shepherd	AD73	0	0.0	Int3	OWNER	FH_OW	Parma
Alaska	6	M	no	lupino	shepherd	S_EYE	2	0.3	Int3	OWNER	FH_OW	Parma
Alaska	6	M	no	lupino	shepherd	BLOW	0	0.0	Int3	OWNER	FH_OW	Parma
Alaska	6	M	no	lupino	shepherd	Standing_up	1	2.001	Int3	OWNER	FH_OW	Parma
Alaska	6	M	no	lupino	shepherd	Sitting	0	0.0	Int3	OWNER	FH_OW	Parma
Alaska	6	M	no	lupino	shepherd	Laying	1	27.694	Int3	OWNER	FH_OW	Parma
Alaska	6	M	no	lupino	shepherd	Still	1	27.427	Int3	OWNER	FH_OW	Parma
Alaska	6	M	no	lupino	shepherd	Freezing	0	0.0	Int3	OWNER	FH_OW	Parma
Alaska	6	M	no	lupino	shepherd	Pointing	0	0.0	Int3	OWNER	FH_OW	Parma
Alaska	6	M	no	lupino	shepherd	Walking	1	2.001	Int3	OWNER	FH_OW	Parma
Alaska	6	M	no	lupino	shepherd	Trotting	0	0.0	Int3	OWNER	FH_OW	Parma
Alaska	6	M	no	lupino	shepherd	Back	0	0.0	Int3	OWNER	FH_OW	Parma
Alaska	6	M	no	lupino	shepherd	Whining	1	0.834	Int3	OWNER	FH_OW	Parma
Alaska	6	M	no	lupino	shepherd	Barking	0	0.0	Int3	OWNER	FH_OW	Parma
Alaska	6	M	no	lupino	shepherd	Growling	0	0.0	Int3	OWNER	FH_OW	Parma
Alaska	6	M	no	lupino	shepherd	Head_towards_the_gate	0	0.0	Int3	OWNER	FH_OW	Parma
Alaska	6	M	no	lupino	shepherd	Head_towards_the_human	5	10.574	Int3	OWNER	FH_OW	Parma
Alaska	6	M	no	lupino	shepherd	Head_elsewhere	5	19.113	Int3	OWNER	FH_OW	Parma
Alaska	6	M	no	lupino	shepherd	Body_towards_the_human	0	0.0	Int3	OWNER	FH_OW	Parma
Alaska	6	M	no	lupino	shepherd	Body_elsewhere	1	29.696	Int3	OWNER	FH_OW	Parma
Alaska	6	M	no	lupino	shepherd	Scratching	0	NA	Int3	OWNER	FH_OW	Parma
Alaska	6	M	no	lupino	shepherd	Trembling	0	0.0	Int3	OWNER	FH_OW	Parma
Alaska	6	M	no	lupino	shepherd	Arching_the_back	0	NA	Int3	OWNER	FH_OW	Parma
Alaska	6	M	no	lupino	shepherd	Stretching	0	NA	Int3	OWNER	FH_OW	Parma
Alaska	6	M	no	lupino	shepherd	Sneezing	0	NA	Int3	OWNER	FH_OW	Parma
Alaska	6	M	no	lupino	shepherd	Resting	0	0.0	Int3	OWNER	FH_OW	Parma
Alaska	6	M	no	lupino	shepherd	Paw_Lifting	0	0.0	Int3	OWNER	FH_OW	Parma
Alaska	6	M	no	lupino	shepherd	Paw_Tapping	0	0.0	Int3	OWNER	FH_OW	Parma
Alaska	6	M	no	lupino	shepherd	Autogrooming	0	0.0	Int3	OWNER	FH_OW	Parma
Alaska	6	M	no	lupino	shepherd	Eating_grass	0	0.0	Int3	OWNER	FH_OW	Parma
Alaska	6	M	no	lupino	shepherd	Marking	0	NA	Int3	OWNER	FH_OW	Parma
Alaska	6	M	no	lupino	shepherd	Eliminating-mark	0	NA	Int3	OWNER	FH_OW	Parma
Alaska	6	M	no	lupino	shepherd	Digging	0	0.0	Int3	OWNER	FH_OW	Parma
Alaska	6	M	no	lupino	shepherd	Tail_Up	0	0.0	Int3	OWNER	FH_OW	Parma
Alaska	6	M	no	lupino	shepherd	Tail_Neutral	1	26.226	Int3	OWNER	FH_OW	Parma
Alaska	6	M	no	lupino	shepherd	Tail_Down	1	3.469	Int3	OWNER	FH_OW	Parma
Alaska	6	M	no	lupino	shepherd	Tail_Between_Legs	0	0.0	Int3	OWNER	FH_OW	Parma
Alaska	6	M	no	lupino	shepherd	Tail_Wagging	3	4.037	Int3	OWNER	FH_OW	Parma
Alaska	6	M	no	lupino	shepherd	High	0	0.0	Int3	OWNER	FH_OW	Parma
Alaska	6	M	no	lupino	shepherd	Neutral	2	29.128	Int3	OWNER	FH_OW	Parma
Alaska	6	M	no	lupino	shepherd	Low	1	0.566	Int3	OWNER	FH_OW	Parma
Alaska	6	M	no	lupino	shepherd	Near_(<1m)	1	29.696	Int3	OWNER	FH_OW	Parma
Alaska	6	M	no	lupino	shepherd	Far_(>1m)	0	0.0	Int3	OWNER	FH_OW	Parma
Alaska	6	M	no	lupino	shepherd	AU101-L	0	0.0	Int3	FAMILIAR_HUMAN	FH_OW	Parma
Alaska	6	M	no	lupino	shepherd	AU101-R	0	0.0	Int3	FAMILIAR_HUMAN	FH_OW	Parma
Alaska	6	M	no	lupino	shepherd	AU101	1	0.334	Int3	FAMILIAR_HUMAN	FH_OW	Parma
Alaska	6	M	no	lupino	shepherd	AU143	0	0.0	Int3	FAMILIAR_HUMAN	FH_OW	Parma
Alaska	6	M	no	lupino	shepherd	AU145-L	0	NA	Int3	FAMILIAR_HUMAN	FH_OW	Parma
Alaska	6	M	no	lupino	shepherd	AU145-R	0	NA	Int3	FAMILIAR_HUMAN	FH_OW	Parma
Alaska	6	M	no	lupino	shepherd	AU145	8	NA	Int3	FAMILIAR_HUMAN	FH_OW	Parma
Alaska	6	M	no	lupino	shepherd	AU109_+_110	0	0.0	Int3	FAMILIAR_HUMAN	FH_OW	Parma
Alaska	6	M	no	lupino	shepherd	AU27	0	NA	Int3	FAMILIAR_HUMAN	FH_OW	Parma
Alaska	6	M	no	lupino	shepherd	AD19	6	11.511	Int3	FAMILIAR_HUMAN	FH_OW	Parma
Alaska	6	M	no	lupino	shepherd	AD37-L	0	NA	Int3	FAMILIAR_HUMAN	FH_OW	Parma
Alaska	6	M	no	lupino	shepherd	AD37-R	0	NA	Int3	FAMILIAR_HUMAN	FH_OW	Parma
Alaska	6	M	no	lupino	shepherd	AD37	0	NA	Int3	FAMILIAR_HUMAN	FH_OW	Parma
Alaska	6	M	no	lupino	shepherd	AD137	0	NA	Int3	FAMILIAR_HUMAN	FH_OW	Parma
Alaska	6	M	no	lupino	shepherd	AD51	2	NA	Int3	FAMILIAR_HUMAN	FH_OW	Parma
Alaska	6	M	no	lupino	shepherd	AD52	2	NA	Int3	FAMILIAR_HUMAN	FH_OW	Parma
Alaska	6	M	no	lupino	shepherd	AD55	0	0.0	Int3	FAMILIAR_HUMAN	FH_OW	Parma
Alaska	6	M	no	lupino	shepherd	AD56	1	1.535	Int3	FAMILIAR_HUMAN	FH_OW	Parma
Alaska	6	M	no	lupino	shepherd	EAD101	7	19.879	Int3	FAMILIAR_HUMAN	FH_OW	Parma
Alaska	6	M	no	lupino	shepherd	EAD102	0	0.0	Int3	FAMILIAR_HUMAN	FH_OW	Parma
Alaska	6	M	no	lupino	shepherd	EAD103	0	0.0	Int3	FAMILIAR_HUMAN	FH_OW	Parma
Alaska	6	M	no	lupino	shepherd	EAD104-L	1	0.532	Int3	FAMILIAR_HUMAN	FH_OW	Parma
Alaska	6	M	no	lupino	shepherd	EAD104-R	4	5.969	Int3	FAMILIAR_HUMAN	FH_OW	Parma
Alaska	6	M	no	lupino	shepherd	EAD104	4	3.802	Int3	FAMILIAR_HUMAN	FH_OW	Parma
Alaska	6	M	no	lupino	shepherd	EAD105	0	0.0	Int3	FAMILIAR_HUMAN	FH_OW	Parma
Alaska	6	M	no	lupino	shepherd	AD40-A	1	0.835	Int3	FAMILIAR_HUMAN	FH_OW	Parma
Alaska	6	M	no	lupino	shepherd	AD40-O	0	0.0	Int3	FAMILIAR_HUMAN	FH_OW	Parma
Alaska	6	M	no	lupino	shepherd	AD81	0	0.0	Int3	FAMILIAR_HUMAN	FH_OW	Parma
Alaska	6	M	no	lupino	shepherd	GASPING	0	0.0	Int3	FAMILIAR_HUMAN	FH_OW	Parma
Alaska	6	M	no	lupino	shepherd	AD126	8	10.91	Int3	FAMILIAR_HUMAN	FH_OW	Parma
Alaska	6	M	no	lupino	shepherd	AD160	0	0.0	Int3	FAMILIAR_HUMAN	FH_OW	Parma
Alaska	6	M	no	lupino	shepherd	AD73	0	0.0	Int3	FAMILIAR_HUMAN	FH_OW	Parma
Alaska	6	M	no	lupino	shepherd	S_EYE	2	0.134	Int3	FAMILIAR_HUMAN	FH_OW	Parma
Alaska	6	M	no	lupino	shepherd	BLOW	0	0.0	Int3	FAMILIAR_HUMAN	FH_OW	Parma
Alaska	6	M	no	lupino	shepherd	Standing_up	0	0.0	Int3	FAMILIAR_HUMAN	FH_OW	Parma
Alaska	6	M	no	lupino	shepherd	Sitting	0	0.0	Int3	FAMILIAR_HUMAN	FH_OW	Parma
Alaska	6	M	no	lupino	shepherd	Laying	1	29.997	Int3	FAMILIAR_HUMAN	FH_OW	Parma
Alaska	6	M	no	lupino	shepherd	Still	0	0.0	Int3	FAMILIAR_HUMAN	FH_OW	Parma
Alaska	6	M	no	lupino	shepherd	Freezing	0	0.0	Int3	FAMILIAR_HUMAN	FH_OW	Parma
Alaska	6	M	no	lupino	shepherd	Pointing	0	0.0	Int3	FAMILIAR_HUMAN	FH_OW	Parma
Alaska	6	M	no	lupino	shepherd	Walking	0	0.0	Int3	FAMILIAR_HUMAN	FH_OW	Parma
Alaska	6	M	no	lupino	shepherd	Trotting	0	0.0	Int3	FAMILIAR_HUMAN	FH_OW	Parma
Alaska	6	M	no	lupino	shepherd	Back	0	0.0	Int3	FAMILIAR_HUMAN	FH_OW	Parma
Alaska	6	M	no	lupino	shepherd	Whining	0	0.0	Int3	FAMILIAR_HUMAN	FH_OW	Parma
Alaska	6	M	no	lupino	shepherd	Barking	0	0.0	Int3	FAMILIAR_HUMAN	FH_OW	Parma
Alaska	6	M	no	lupino	shepherd	Growling	0	0.0	Int3	FAMILIAR_HUMAN	FH_OW	Parma
Alaska	6	M	no	lupino	shepherd	Head_towards_the_gate	0	0.0	Int3	FAMILIAR_HUMAN	FH_OW	Parma
Alaska	6	M	no	lupino	shepherd	Head_towards_the_human	2	2.567	Int3	FAMILIAR_HUMAN	FH_OW	Parma
Alaska	6	M	no	lupino	shepherd	Head_elsewhere	2	27.427	Int3	FAMILIAR_HUMAN	FH_OW	Parma
Alaska	6	M	no	lupino	shepherd	Body_towards_the_human	0	0.0	Int3	FAMILIAR_HUMAN	FH_OW	Parma
Alaska	6	M	no	lupino	shepherd	Body_elsewhere	1	29.997	Int3	FAMILIAR_HUMAN	FH_OW	Parma
Alaska	6	M	no	lupino	shepherd	Scratching	0	NA	Int3	FAMILIAR_HUMAN	FH_OW	Parma
Alaska	6	M	no	lupino	shepherd	Trembling	0	0.0	Int3	FAMILIAR_HUMAN	FH_OW	Parma
Alaska	6	M	no	lupino	shepherd	Arching_the_back	0	NA	Int3	FAMILIAR_HUMAN	FH_OW	Parma
Alaska	6	M	no	lupino	shepherd	Stretching	0	NA	Int3	FAMILIAR_HUMAN	FH_OW	Parma
Alaska	6	M	no	lupino	shepherd	Sneezing	0	NA	Int3	FAMILIAR_HUMAN	FH_OW	Parma
Alaska	6	M	no	lupino	shepherd	Resting	1	29.997	Int3	FAMILIAR_HUMAN	FH_OW	Parma
Alaska	6	M	no	lupino	shepherd	Paw_Lifting	0	0.0	Int3	FAMILIAR_HUMAN	FH_OW	Parma
Alaska	6	M	no	lupino	shepherd	Paw_Tapping	0	0.0	Int3	FAMILIAR_HUMAN	FH_OW	Parma
Alaska	6	M	no	lupino	shepherd	Autogrooming	0	0.0	Int3	FAMILIAR_HUMAN	FH_OW	Parma
Alaska	6	M	no	lupino	shepherd	Eating_grass	0	0.0	Int3	FAMILIAR_HUMAN	FH_OW	Parma
Alaska	6	M	no	lupino	shepherd	Marking	0	NA	Int3	FAMILIAR_HUMAN	FH_OW	Parma
Alaska	6	M	no	lupino	shepherd	Eliminating-mark	0	NA	Int3	FAMILIAR_HUMAN	FH_OW	Parma
Alaska	6	M	no	lupino	shepherd	Digging	0	0.0	Int3	FAMILIAR_HUMAN	FH_OW	Parma
Alaska	6	M	no	lupino	shepherd	Tail_Up	0	0.0	Int3	FAMILIAR_HUMAN	FH_OW	Parma
Alaska	6	M	no	lupino	shepherd	Tail_Neutral	1	29.997	Int3	FAMILIAR_HUMAN	FH_OW	Parma
Alaska	6	M	no	lupino	shepherd	Tail_Down	0	0.0	Int3	FAMILIAR_HUMAN	FH_OW	Parma
Alaska	6	M	no	lupino	shepherd	Tail_Between_Legs	0	0.0	Int3	FAMILIAR_HUMAN	FH_OW	Parma
Alaska	6	M	no	lupino	shepherd	Tail_Wagging	0	0.0	Int3	FAMILIAR_HUMAN	FH_OW	Parma
Alaska	6	M	no	lupino	shepherd	High	0	0.0	Int3	FAMILIAR_HUMAN	FH_OW	Parma
Alaska	6	M	no	lupino	shepherd	Neutral	1	29.997	Int3	FAMILIAR_HUMAN	FH_OW	Parma
Alaska	6	M	no	lupino	shepherd	Low	0	0.0	Int3	FAMILIAR_HUMAN	FH_OW	Parma
Alaska	6	M	no	lupino	shepherd	Near_(<1m)	0	0.0	Int3	FAMILIAR_HUMAN	FH_OW	Parma
Alaska	6	M	no	lupino	shepherd	Far_(>1m)	1	29.997	Int3	FAMILIAR_HUMAN	FH_OW	Parma
Alaska	6	M	no	lupino	shepherd	AU101-L	0	0.0	STILL_FACE	OWNER	FH_OW	Parma
Alaska	6	M	no	lupino	shepherd	AU101-R	0	0.0	STILL_FACE	OWNER	FH_OW	Parma
Alaska	6	M	no	lupino	shepherd	AU101	1	2.136	STILL_FACE	OWNER	FH_OW	Parma
Alaska	6	M	no	lupino	shepherd	AU143	0	0.0	STILL_FACE	OWNER	FH_OW	Parma
Alaska	6	M	no	lupino	shepherd	AU145-L	0	NA	STILL_FACE	OWNER	FH_OW	Parma
Alaska	6	M	no	lupino	shepherd	AU145-R	0	NA	STILL_FACE	OWNER	FH_OW	Parma
Alaska	6	M	no	lupino	shepherd	AU145	7	NA	STILL_FACE	OWNER	FH_OW	Parma
Alaska	6	M	no	lupino	shepherd	AU109_+_110	0	0.0	STILL_FACE	OWNER	FH_OW	Parma
Alaska	6	M	no	lupino	shepherd	AU27	0	NA	STILL_FACE	OWNER	FH_OW	Parma
Alaska	6	M	no	lupino	shepherd	AD19	5	11.779	STILL_FACE	OWNER	FH_OW	Parma
Alaska	6	M	no	lupino	shepherd	AD37-L	1	NA	STILL_FACE	OWNER	FH_OW	Parma
Alaska	6	M	no	lupino	shepherd	AD37-R	0	NA	STILL_FACE	OWNER	FH_OW	Parma
Alaska	6	M	no	lupino	shepherd	AD37	0	NA	STILL_FACE	OWNER	FH_OW	Parma
Alaska	6	M	no	lupino	shepherd	AD137	2	NA	STILL_FACE	OWNER	FH_OW	Parma
Alaska	6	M	no	lupino	shepherd	AD51	3	NA	STILL_FACE	OWNER	FH_OW	Parma
Alaska	6	M	no	lupino	shepherd	AD52	0	NA	STILL_FACE	OWNER	FH_OW	Parma
Alaska	6	M	no	lupino	shepherd	AD55	0	0.0	STILL_FACE	OWNER	FH_OW	Parma
Alaska	6	M	no	lupino	shepherd	AD56	0	0.0	STILL_FACE	OWNER	FH_OW	Parma
Alaska	6	M	no	lupino	shepherd	EAD101	3	6.269	STILL_FACE	OWNER	FH_OW	Parma
Alaska	6	M	no	lupino	shepherd	EAD102	2	10.109	STILL_FACE	OWNER	FH_OW	Parma
Alaska	6	M	no	lupino	shepherd	EAD103	0	0.0	STILL_FACE	OWNER	FH_OW	Parma
Alaska	6	M	no	lupino	shepherd	EAD104-L	3	4.969	STILL_FACE	OWNER	FH_OW	Parma
Alaska	6	M	no	lupino	shepherd	EAD104-R	0	0.0	STILL_FACE	OWNER	FH_OW	Parma
Alaska	6	M	no	lupino	shepherd	EAD104	1	3.102	STILL_FACE	OWNER	FH_OW	Parma
Alaska	6	M	no	lupino	shepherd	EAD105	1	2.035	STILL_FACE	OWNER	FH_OW	Parma
Alaska	6	M	no	lupino	shepherd	AD40-A	1	8.341	STILL_FACE	OWNER	FH_OW	Parma
Alaska	6	M	no	lupino	shepherd	AD40-O	0	0.0	STILL_FACE	OWNER	FH_OW	Parma
Alaska	6	M	no	lupino	shepherd	AD81	0	0.0	STILL_FACE	OWNER	FH_OW	Parma
Alaska	6	M	no	lupino	shepherd	GASPING	0	0.0	STILL_FACE	OWNER	FH_OW	Parma
Alaska	6	M	no	lupino	shepherd	AD126	3	13.281	STILL_FACE	OWNER	FH_OW	Parma
Alaska	6	M	no	lupino	shepherd	AD160	0	0.0	STILL_FACE	OWNER	FH_OW	Parma
Alaska	6	M	no	lupino	shepherd	AD73	0	0.0	STILL_FACE	OWNER	FH_OW	Parma
Alaska	6	M	no	lupino	shepherd	S_EYE	1	0.067	STILL_FACE	OWNER	FH_OW	Parma
Alaska	6	M	no	lupino	shepherd	BLOW	0	0.0	STILL_FACE	OWNER	FH_OW	Parma
Alaska	6	M	no	lupino	shepherd	Standing_up	0	0.0	STILL_FACE	OWNER	FH_OW	Parma
Alaska	6	M	no	lupino	shepherd	Sitting	1	5.505	STILL_FACE	OWNER	FH_OW	Parma
Alaska	6	M	no	lupino	shepherd	Laying	1	20.887	STILL_FACE	OWNER	FH_OW	Parma
Alaska	6	M	no	lupino	shepherd	Still	2	25.392	STILL_FACE	OWNER	FH_OW	Parma
Alaska	6	M	no	lupino	shepherd	Freezing	0	0.0	STILL_FACE	OWNER	FH_OW	Parma
Alaska	6	M	no	lupino	shepherd	Pointing	0	0.0	STILL_FACE	OWNER	FH_OW	Parma
Alaska	6	M	no	lupino	shepherd	Walking	0	0.0	STILL_FACE	OWNER	FH_OW	Parma
Alaska	6	M	no	lupino	shepherd	Trotting	0	0.0	STILL_FACE	OWNER	FH_OW	Parma
Alaska	6	M	no	lupino	shepherd	Back	0	0.0	STILL_FACE	OWNER	FH_OW	Parma
Alaska	6	M	no	lupino	shepherd	Whining	1	2.069	STILL_FACE	OWNER	FH_OW	Parma
Alaska	6	M	no	lupino	shepherd	Barking	0	0.0	STILL_FACE	OWNER	FH_OW	Parma
Alaska	6	M	no	lupino	shepherd	Growling	0	0.0	STILL_FACE	OWNER	FH_OW	Parma
Alaska	6	M	no	lupino	shepherd	Head_towards_the_gate	0	0.0	STILL_FACE	OWNER	FH_OW	Parma
Alaska	6	M	no	lupino	shepherd	Head_towards_the_human	3	6.536	STILL_FACE	OWNER	FH_OW	Parma
Alaska	6	M	no	lupino	shepherd	Head_elsewhere	3	19.852	STILL_FACE	OWNER	FH_OW	Parma
Alaska	6	M	no	lupino	shepherd	Body_towards_the_human	1	26.393	STILL_FACE	OWNER	FH_OW	Parma
Alaska	6	M	no	lupino	shepherd	Body_elsewhere	0	0.0	STILL_FACE	OWNER	FH_OW	Parma
Alaska	6	M	no	lupino	shepherd	Scratching	0	NA	STILL_FACE	OWNER	FH_OW	Parma
Alaska	6	M	no	lupino	shepherd	Trembling	0	0.0	STILL_FACE	OWNER	FH_OW	Parma
Alaska	6	M	no	lupino	shepherd	Arching_the_back	0	NA	STILL_FACE	OWNER	FH_OW	Parma
Alaska	6	M	no	lupino	shepherd	Stretching	0	NA	STILL_FACE	OWNER	FH_OW	Parma
Alaska	6	M	no	lupino	shepherd	Sneezing	0	NA	STILL_FACE	OWNER	FH_OW	Parma
Alaska	6	M	no	lupino	shepherd	Resting	0	0.0	STILL_FACE	OWNER	FH_OW	Parma
Alaska	6	M	no	lupino	shepherd	Paw_Lifting	0	0.0	STILL_FACE	OWNER	FH_OW	Parma
Alaska	6	M	no	lupino	shepherd	Paw_Tapping	0	0.0	STILL_FACE	OWNER	FH_OW	Parma
Alaska	6	M	no	lupino	shepherd	Autogrooming	0	0.0	STILL_FACE	OWNER	FH_OW	Parma
Alaska	6	M	no	lupino	shepherd	Eating_grass	0	0.0	STILL_FACE	OWNER	FH_OW	Parma
Alaska	6	M	no	lupino	shepherd	Marking	0	NA	STILL_FACE	OWNER	FH_OW	Parma
Alaska	6	M	no	lupino	shepherd	Eliminating-mark	0	NA	STILL_FACE	OWNER	FH_OW	Parma
Alaska	6	M	no	lupino	shepherd	Digging	0	0.0	STILL_FACE	OWNER	FH_OW	Parma
Alaska	6	M	no	lupino	shepherd	Tail_Up	0	0.0	STILL_FACE	OWNER	FH_OW	Parma
Alaska	6	M	no	lupino	shepherd	Tail_Neutral	1	26.393	STILL_FACE	OWNER	FH_OW	Parma
Alaska	6	M	no	lupino	shepherd	Tail_Down	0	0.0	STILL_FACE	OWNER	FH_OW	Parma
Alaska	6	M	no	lupino	shepherd	Tail_Between_Legs	0	0.0	STILL_FACE	OWNER	FH_OW	Parma
Alaska	6	M	no	lupino	shepherd	Tail_Wagging	2	5.005	STILL_FACE	OWNER	FH_OW	Parma
Alaska	6	M	no	lupino	shepherd	High	0	0.0	STILL_FACE	OWNER	FH_OW	Parma
Alaska	6	M	no	lupino	shepherd	Neutral	2	25.057	STILL_FACE	OWNER	FH_OW	Parma
Alaska	6	M	no	lupino	shepherd	Low	1	1.334	STILL_FACE	OWNER	FH_OW	Parma
Alaska	6	M	no	lupino	shepherd	Near_(<1m)	1	26.393	STILL_FACE	OWNER	FH_OW	Parma
Alaska	6	M	no	lupino	shepherd	Far_(>1m)	0	0.0	STILL_FACE	OWNER	FH_OW	Parma
Alaska	6	M	no	lupino	shepherd	AU101-L	0	0.0	STILL_FACE	FAMILIAR_HUMAN	FH_OW	Parma
Alaska	6	M	no	lupino	shepherd	AU101-R	0	0.0	STILL_FACE	FAMILIAR_HUMAN	FH_OW	Parma
Alaska	6	M	no	lupino	shepherd	AU101	3	2.336	STILL_FACE	FAMILIAR_HUMAN	FH_OW	Parma
Alaska	6	M	no	lupino	shepherd	AU143	0	0.0	STILL_FACE	FAMILIAR_HUMAN	FH_OW	Parma
Alaska	6	M	no	lupino	shepherd	AU145-L	0	NA	STILL_FACE	FAMILIAR_HUMAN	FH_OW	Parma
Alaska	6	M	no	lupino	shepherd	AU145-R	0	NA	STILL_FACE	FAMILIAR_HUMAN	FH_OW	Parma
Alaska	6	M	no	lupino	shepherd	AU145	12	NA	STILL_FACE	FAMILIAR_HUMAN	FH_OW	Parma
Alaska	6	M	no	lupino	shepherd	AU109_+_110	0	0.0	STILL_FACE	FAMILIAR_HUMAN	FH_OW	Parma
Alaska	6	M	no	lupino	shepherd	AU27	1	NA	STILL_FACE	FAMILIAR_HUMAN	FH_OW	Parma
Alaska	6	M	no	lupino	shepherd	AD19	9	10.876	STILL_FACE	FAMILIAR_HUMAN	FH_OW	Parma
Alaska	6	M	no	lupino	shepherd	AD37-L	0	NA	STILL_FACE	FAMILIAR_HUMAN	FH_OW	Parma
Alaska	6	M	no	lupino	shepherd	AD37-R	0	NA	STILL_FACE	FAMILIAR_HUMAN	FH_OW	Parma
Alaska	6	M	no	lupino	shepherd	AD37	0	NA	STILL_FACE	FAMILIAR_HUMAN	FH_OW	Parma
Alaska	6	M	no	lupino	shepherd	AD137	1	NA	STILL_FACE	FAMILIAR_HUMAN	FH_OW	Parma
Alaska	6	M	no	lupino	shepherd	AD51	1	NA	STILL_FACE	FAMILIAR_HUMAN	FH_OW	Parma
Alaska	6	M	no	lupino	shepherd	AD52	3	NA	STILL_FACE	FAMILIAR_HUMAN	FH_OW	Parma
Alaska	6	M	no	lupino	shepherd	AD55	0	0.0	STILL_FACE	FAMILIAR_HUMAN	FH_OW	Parma
Alaska	6	M	no	lupino	shepherd	AD56	0	0.0	STILL_FACE	FAMILIAR_HUMAN	FH_OW	Parma
Alaska	6	M	no	lupino	shepherd	EAD101	5	20.217	STILL_FACE	FAMILIAR_HUMAN	FH_OW	Parma
Alaska	6	M	no	lupino	shepherd	EAD102	2	1.7	STILL_FACE	FAMILIAR_HUMAN	FH_OW	Parma
Alaska	6	M	no	lupino	shepherd	EAD103	0	0.0	STILL_FACE	FAMILIAR_HUMAN	FH_OW	Parma
Alaska	6	M	no	lupino	shepherd	EAD104-L	1	2.101	STILL_FACE	FAMILIAR_HUMAN	FH_OW	Parma
Alaska	6	M	no	lupino	shepherd	EAD104-R	4	3.799	STILL_FACE	FAMILIAR_HUMAN	FH_OW	Parma
Alaska	6	M	no	lupino	shepherd	EAD104	2	2.301	STILL_FACE	FAMILIAR_HUMAN	FH_OW	Parma
Alaska	6	M	no	lupino	shepherd	EAD105	0	0.0	STILL_FACE	FAMILIAR_HUMAN	FH_OW	Parma
Alaska	6	M	no	lupino	shepherd	AD40-A	2	2.502	STILL_FACE	FAMILIAR_HUMAN	FH_OW	Parma
Alaska	6	M	no	lupino	shepherd	AD40-O	0	0.0	STILL_FACE	FAMILIAR_HUMAN	FH_OW	Parma
Alaska	6	M	no	lupino	shepherd	AD81	0	0.0	STILL_FACE	FAMILIAR_HUMAN	FH_OW	Parma
Alaska	6	M	no	lupino	shepherd	GASPING	0	0.0	STILL_FACE	FAMILIAR_HUMAN	FH_OW	Parma
Alaska	6	M	no	lupino	shepherd	AD126	7	12.043	STILL_FACE	FAMILIAR_HUMAN	FH_OW	Parma
Alaska	6	M	no	lupino	shepherd	AD160	0	0.0	STILL_FACE	FAMILIAR_HUMAN	FH_OW	Parma
Alaska	6	M	no	lupino	shepherd	AD73	1	0.2	STILL_FACE	FAMILIAR_HUMAN	FH_OW	Parma
Alaska	6	M	no	lupino	shepherd	S_EYE	1	0.167	STILL_FACE	FAMILIAR_HUMAN	FH_OW	Parma
Alaska	6	M	no	lupino	shepherd	BLOW	0	0.0	STILL_FACE	FAMILIAR_HUMAN	FH_OW	Parma
Alaska	6	M	no	lupino	shepherd	Standing_up	0	0.0	STILL_FACE	FAMILIAR_HUMAN	FH_OW	Parma
Alaska	6	M	no	lupino	shepherd	Sitting	0	0.0	STILL_FACE	FAMILIAR_HUMAN	FH_OW	Parma
Alaska	6	M	no	lupino	shepherd	Laying	1	29.997	STILL_FACE	FAMILIAR_HUMAN	FH_OW	Parma
Alaska	6	M	no	lupino	shepherd	Still	0	0.0	STILL_FACE	FAMILIAR_HUMAN	FH_OW	Parma
Alaska	6	M	no	lupino	shepherd	Freezing	0	0.0	STILL_FACE	FAMILIAR_HUMAN	FH_OW	Parma
Alaska	6	M	no	lupino	shepherd	Pointing	0	0.0	STILL_FACE	FAMILIAR_HUMAN	FH_OW	Parma
Alaska	6	M	no	lupino	shepherd	Walking	0	0.0	STILL_FACE	FAMILIAR_HUMAN	FH_OW	Parma
Alaska	6	M	no	lupino	shepherd	Trotting	0	0.0	STILL_FACE	FAMILIAR_HUMAN	FH_OW	Parma
Alaska	6	M	no	lupino	shepherd	Back	0	0.0	STILL_FACE	FAMILIAR_HUMAN	FH_OW	Parma
Alaska	6	M	no	lupino	shepherd	Whining	0	0.0	STILL_FACE	FAMILIAR_HUMAN	FH_OW	Parma
Alaska	6	M	no	lupino	shepherd	Barking	0	0.0	STILL_FACE	FAMILIAR_HUMAN	FH_OW	Parma
Alaska	6	M	no	lupino	shepherd	Growling	0	0.0	STILL_FACE	FAMILIAR_HUMAN	FH_OW	Parma
Alaska	6	M	no	lupino	shepherd	Head_towards_the_gate	1	1.101	STILL_FACE	FAMILIAR_HUMAN	FH_OW	Parma
Alaska	6	M	no	lupino	shepherd	Head_towards_the_human	4	3.835	STILL_FACE	FAMILIAR_HUMAN	FH_OW	Parma
Alaska	6	M	no	lupino	shepherd	Head_elsewhere	4	25.053	STILL_FACE	FAMILIAR_HUMAN	FH_OW	Parma
Alaska	6	M	no	lupino	shepherd	Body_towards_the_human	0	0.0	STILL_FACE	FAMILIAR_HUMAN	FH_OW	Parma
Alaska	6	M	no	lupino	shepherd	Body_elsewhere	1	29.997	STILL_FACE	FAMILIAR_HUMAN	FH_OW	Parma
Alaska	6	M	no	lupino	shepherd	Scratching	0	NA	STILL_FACE	FAMILIAR_HUMAN	FH_OW	Parma
Alaska	6	M	no	lupino	shepherd	Trembling	0	0.0	STILL_FACE	FAMILIAR_HUMAN	FH_OW	Parma
Alaska	6	M	no	lupino	shepherd	Arching_the_back	0	NA	STILL_FACE	FAMILIAR_HUMAN	FH_OW	Parma
Alaska	6	M	no	lupino	shepherd	Stretching	0	NA	STILL_FACE	FAMILIAR_HUMAN	FH_OW	Parma
Alaska	6	M	no	lupino	shepherd	Sneezing	0	NA	STILL_FACE	FAMILIAR_HUMAN	FH_OW	Parma
Alaska	6	M	no	lupino	shepherd	Resting	1	29.997	STILL_FACE	FAMILIAR_HUMAN	FH_OW	Parma
Alaska	6	M	no	lupino	shepherd	Paw_Lifting	0	0.0	STILL_FACE	FAMILIAR_HUMAN	FH_OW	Parma
Alaska	6	M	no	lupino	shepherd	Paw_Tapping	0	0.0	STILL_FACE	FAMILIAR_HUMAN	FH_OW	Parma
Alaska	6	M	no	lupino	shepherd	Autogrooming	0	0.0	STILL_FACE	FAMILIAR_HUMAN	FH_OW	Parma
Alaska	6	M	no	lupino	shepherd	Eating_grass	0	0.0	STILL_FACE	FAMILIAR_HUMAN	FH_OW	Parma
Alaska	6	M	no	lupino	shepherd	Marking	0	NA	STILL_FACE	FAMILIAR_HUMAN	FH_OW	Parma
Alaska	6	M	no	lupino	shepherd	Eliminating-mark	0	NA	STILL_FACE	FAMILIAR_HUMAN	FH_OW	Parma
Alaska	6	M	no	lupino	shepherd	Digging	0	0.0	STILL_FACE	FAMILIAR_HUMAN	FH_OW	Parma
Alaska	6	M	no	lupino	shepherd	Tail_Up	0	0.0	STILL_FACE	FAMILIAR_HUMAN	FH_OW	Parma
Alaska	6	M	no	lupino	shepherd	Tail_Neutral	1	29.997	STILL_FACE	FAMILIAR_HUMAN	FH_OW	Parma
Alaska	6	M	no	lupino	shepherd	Tail_Down	0	0.0	STILL_FACE	FAMILIAR_HUMAN	FH_OW	Parma
Alaska	6	M	no	lupino	shepherd	Tail_Between_Legs	0	0.0	STILL_FACE	FAMILIAR_HUMAN	FH_OW	Parma
Alaska	6	M	no	lupino	shepherd	Tail_Wagging	0	0.0	STILL_FACE	FAMILIAR_HUMAN	FH_OW	Parma
Alaska	6	M	no	lupino	shepherd	High	0	0.0	STILL_FACE	FAMILIAR_HUMAN	FH_OW	Parma
Alaska	6	M	no	lupino	shepherd	Neutral	1	29.997	STILL_FACE	FAMILIAR_HUMAN	FH_OW	Parma
Alaska	6	M	no	lupino	shepherd	Low	0	0.0	STILL_FACE	FAMILIAR_HUMAN	FH_OW	Parma
Alaska	6	M	no	lupino	shepherd	Near_(<1m)	0	0.0	STILL_FACE	FAMILIAR_HUMAN	FH_OW	Parma
Alaska	6	M	no	lupino	shepherd	Far_(>1m)	1	29.997	STILL_FACE	FAMILIAR_HUMAN	FH_OW	Parma
Alaska	6	M	no	lupino	shepherd	AU101-L	0	0.0	FACE_AWAY	OWNER	FH_OW	Parma
Alaska	6	M	no	lupino	shepherd	AU101-R	0	0.0	FACE_AWAY	OWNER	FH_OW	Parma
Alaska	6	M	no	lupino	shepherd	AU101	7	7.306	FACE_AWAY	OWNER	FH_OW	Parma
Alaska	6	M	no	lupino	shepherd	AU143	0	0.0	FACE_AWAY	OWNER	FH_OW	Parma
Alaska	6	M	no	lupino	shepherd	AU145-L	0	NA	FACE_AWAY	OWNER	FH_OW	Parma
Alaska	6	M	no	lupino	shepherd	AU145-R	0	NA	FACE_AWAY	OWNER	FH_OW	Parma
Alaska	6	M	no	lupino	shepherd	AU145	9	NA	FACE_AWAY	OWNER	FH_OW	Parma
Alaska	6	M	no	lupino	shepherd	AU109_+_110	0	0.0	FACE_AWAY	OWNER	FH_OW	Parma
Alaska	6	M	no	lupino	shepherd	AU27	0	NA	FACE_AWAY	OWNER	FH_OW	Parma
Alaska	6	M	no	lupino	shepherd	AD19	4	26.86	FACE_AWAY	OWNER	FH_OW	Parma
Alaska	6	M	no	lupino	shepherd	AD37-L	0	NA	FACE_AWAY	OWNER	FH_OW	Parma
Alaska	6	M	no	lupino	shepherd	AD37-R	1	NA	FACE_AWAY	OWNER	FH_OW	Parma
Alaska	6	M	no	lupino	shepherd	AD37	0	NA	FACE_AWAY	OWNER	FH_OW	Parma
Alaska	6	M	no	lupino	shepherd	AD137	0	NA	FACE_AWAY	OWNER	FH_OW	Parma
Alaska	6	M	no	lupino	shepherd	AD51	4	NA	FACE_AWAY	OWNER	FH_OW	Parma
Alaska	6	M	no	lupino	shepherd	AD52	2	NA	FACE_AWAY	OWNER	FH_OW	Parma
Alaska	6	M	no	lupino	shepherd	AD55	0	0.0	FACE_AWAY	OWNER	FH_OW	Parma
Alaska	6	M	no	lupino	shepherd	AD56	0	0.0	FACE_AWAY	OWNER	FH_OW	Parma
Alaska	6	M	no	lupino	shepherd	EAD101	4	3.132	FACE_AWAY	OWNER	FH_OW	Parma
Alaska	6	M	no	lupino	shepherd	EAD102	0	0.0	FACE_AWAY	OWNER	FH_OW	Parma
Alaska	6	M	no	lupino	shepherd	EAD103	0	0.0	FACE_AWAY	OWNER	FH_OW	Parma
Alaska	6	M	no	lupino	shepherd	EAD104-L	1	4.07	FACE_AWAY	OWNER	FH_OW	Parma
Alaska	6	M	no	lupino	shepherd	EAD104-R	3	4.368	FACE_AWAY	OWNER	FH_OW	Parma
Alaska	6	M	no	lupino	shepherd	EAD104	6	18.347	FACE_AWAY	OWNER	FH_OW	Parma
Alaska	6	M	no	lupino	shepherd	EAD105	0	0.0	FACE_AWAY	OWNER	FH_OW	Parma
Alaska	6	M	no	lupino	shepherd	AD40-A	0	0.0	FACE_AWAY	OWNER	FH_OW	Parma
Alaska	6	M	no	lupino	shepherd	AD40-O	0	0.0	FACE_AWAY	OWNER	FH_OW	Parma
Alaska	6	M	no	lupino	shepherd	AD81	0	0.0	FACE_AWAY	OWNER	FH_OW	Parma
Alaska	6	M	no	lupino	shepherd	GASPING	0	0.0	FACE_AWAY	OWNER	FH_OW	Parma
Alaska	6	M	no	lupino	shepherd	AD126	3	27.228	FACE_AWAY	OWNER	FH_OW	Parma
Alaska	6	M	no	lupino	shepherd	AD160	0	0.0	FACE_AWAY	OWNER	FH_OW	Parma
Alaska	6	M	no	lupino	shepherd	AD73	0	0.0	FACE_AWAY	OWNER	FH_OW	Parma
Alaska	6	M	no	lupino	shepherd	S_EYE	1	0.133	FACE_AWAY	OWNER	FH_OW	Parma
Alaska	6	M	no	lupino	shepherd	BLOW	0	0.0	FACE_AWAY	OWNER	FH_OW	Parma
Alaska	6	M	no	lupino	shepherd	Standing_up	0	0.0	FACE_AWAY	OWNER	FH_OW	Parma
Alaska	6	M	no	lupino	shepherd	Sitting	1	3.435	FACE_AWAY	OWNER	FH_OW	Parma
Alaska	6	M	no	lupino	shepherd	Laying	1	26.627	FACE_AWAY	OWNER	FH_OW	Parma
Alaska	6	M	no	lupino	shepherd	Still	2	29.429	FACE_AWAY	OWNER	FH_OW	Parma
Alaska	6	M	no	lupino	shepherd	Freezing	0	0.0	FACE_AWAY	OWNER	FH_OW	Parma
Alaska	6	M	no	lupino	shepherd	Pointing	0	0.0	FACE_AWAY	OWNER	FH_OW	Parma
Alaska	6	M	no	lupino	shepherd	Walking	0	0.0	FACE_AWAY	OWNER	FH_OW	Parma
Alaska	6	M	no	lupino	shepherd	Trotting	0	0.0	FACE_AWAY	OWNER	FH_OW	Parma
Alaska	6	M	no	lupino	shepherd	Back	0	0.0	FACE_AWAY	OWNER	FH_OW	Parma
Alaska	6	M	no	lupino	shepherd	Whining	1	3.67	FACE_AWAY	OWNER	FH_OW	Parma
Alaska	6	M	no	lupino	shepherd	Barking	0	0.0	FACE_AWAY	OWNER	FH_OW	Parma
Alaska	6	M	no	lupino	shepherd	Growling	0	0.0	FACE_AWAY	OWNER	FH_OW	Parma
Alaska	6	M	no	lupino	shepherd	Head_towards_the_gate	0	0.0	FACE_AWAY	OWNER	FH_OW	Parma
Alaska	6	M	no	lupino	shepherd	Head_towards_the_human	7	3.963	FACE_AWAY	OWNER	FH_OW	Parma
Alaska	6	M	no	lupino	shepherd	Head_elsewhere	8	26.086	FACE_AWAY	OWNER	FH_OW	Parma
Alaska	6	M	no	lupino	shepherd	Body_towards_the_human	1	30.063	FACE_AWAY	OWNER	FH_OW	Parma
Alaska	6	M	no	lupino	shepherd	Body_elsewhere	0	0.0	FACE_AWAY	OWNER	FH_OW	Parma
Alaska	6	M	no	lupino	shepherd	Scratching	0	NA	FACE_AWAY	OWNER	FH_OW	Parma
Alaska	6	M	no	lupino	shepherd	Trembling	0	0.0	FACE_AWAY	OWNER	FH_OW	Parma
Alaska	6	M	no	lupino	shepherd	Arching_the_back	0	NA	FACE_AWAY	OWNER	FH_OW	Parma
Alaska	6	M	no	lupino	shepherd	Stretching	0	NA	FACE_AWAY	OWNER	FH_OW	Parma
Alaska	6	M	no	lupino	shepherd	Sneezing	0	NA	FACE_AWAY	OWNER	FH_OW	Parma
Alaska	6	M	no	lupino	shepherd	Resting	0	0.0	FACE_AWAY	OWNER	FH_OW	Parma
Alaska	6	M	no	lupino	shepherd	Paw_Lifting	0	0.0	FACE_AWAY	OWNER	FH_OW	Parma
Alaska	6	M	no	lupino	shepherd	Paw_Tapping	0	0.0	FACE_AWAY	OWNER	FH_OW	Parma
Alaska	6	M	no	lupino	shepherd	Autogrooming	0	0.0	FACE_AWAY	OWNER	FH_OW	Parma
Alaska	6	M	no	lupino	shepherd	Eating_grass	0	0.0	FACE_AWAY	OWNER	FH_OW	Parma
Alaska	6	M	no	lupino	shepherd	Marking	0	NA	FACE_AWAY	OWNER	FH_OW	Parma
Alaska	6	M	no	lupino	shepherd	Eliminating-mark	0	NA	FACE_AWAY	OWNER	FH_OW	Parma
Alaska	6	M	no	lupino	shepherd	Digging	0	0.0	FACE_AWAY	OWNER	FH_OW	Parma
Alaska	6	M	no	lupino	shepherd	Tail_Up	0	0.0	FACE_AWAY	OWNER	FH_OW	Parma
Alaska	6	M	no	lupino	shepherd	Tail_Neutral	1	30.063	FACE_AWAY	OWNER	FH_OW	Parma
Alaska	6	M	no	lupino	shepherd	Tail_Down	0	0.0	FACE_AWAY	OWNER	FH_OW	Parma
Alaska	6	M	no	lupino	shepherd	Tail_Between_Legs	0	0.0	FACE_AWAY	OWNER	FH_OW	Parma
Alaska	6	M	no	lupino	shepherd	Tail_Wagging	2	3.704	FACE_AWAY	OWNER	FH_OW	Parma
Alaska	6	M	no	lupino	shepherd	High	0	0.0	FACE_AWAY	OWNER	FH_OW	Parma
Alaska	6	M	no	lupino	shepherd	Neutral	1	30.063	FACE_AWAY	OWNER	FH_OW	Parma
Alaska	6	M	no	lupino	shepherd	Low	0	0.0	FACE_AWAY	OWNER	FH_OW	Parma
Alaska	6	M	no	lupino	shepherd	Near_(<1m)	1	30.063	FACE_AWAY	OWNER	FH_OW	Parma
Alaska	6	M	no	lupino	shepherd	Far_(>1m)	0	0.0	FACE_AWAY	OWNER	FH_OW	Parma
Alaska	6	M	no	lupino	shepherd	AU101-L	0	0.0	FACE_AWAY	FAMILIAR_HUMAN	FH_OW	Parma
Alaska	6	M	no	lupino	shepherd	AU101-R	0	0.0	FACE_AWAY	FAMILIAR_HUMAN	FH_OW	Parma
Alaska	6	M	no	lupino	shepherd	AU101	4	5.705	FACE_AWAY	FAMILIAR_HUMAN	FH_OW	Parma
Alaska	6	M	no	lupino	shepherd	AU143	0	0.0	FACE_AWAY	FAMILIAR_HUMAN	FH_OW	Parma
Alaska	6	M	no	lupino	shepherd	AU145-L	0	NA	FACE_AWAY	FAMILIAR_HUMAN	FH_OW	Parma
Alaska	6	M	no	lupino	shepherd	AU145-R	0	NA	FACE_AWAY	FAMILIAR_HUMAN	FH_OW	Parma
Alaska	6	M	no	lupino	shepherd	AU145	18	NA	FACE_AWAY	FAMILIAR_HUMAN	FH_OW	Parma
Alaska	6	M	no	lupino	shepherd	AU109_+_110	0	0.0	FACE_AWAY	FAMILIAR_HUMAN	FH_OW	Parma
Alaska	6	M	no	lupino	shepherd	AU27	0	NA	FACE_AWAY	FAMILIAR_HUMAN	FH_OW	Parma
Alaska	6	M	no	lupino	shepherd	AD19	4	13.313	FACE_AWAY	FAMILIAR_HUMAN	FH_OW	Parma
Alaska	6	M	no	lupino	shepherd	AD37-L	0	NA	FACE_AWAY	FAMILIAR_HUMAN	FH_OW	Parma
Alaska	6	M	no	lupino	shepherd	AD37-R	1	NA	FACE_AWAY	FAMILIAR_HUMAN	FH_OW	Parma
Alaska	6	M	no	lupino	shepherd	AD37	0	NA	FACE_AWAY	FAMILIAR_HUMAN	FH_OW	Parma
Alaska	6	M	no	lupino	shepherd	AD137	0	NA	FACE_AWAY	FAMILIAR_HUMAN	FH_OW	Parma
Alaska	6	M	no	lupino	shepherd	AD51	4	NA	FACE_AWAY	FAMILIAR_HUMAN	FH_OW	Parma
Alaska	6	M	no	lupino	shepherd	AD52	2	NA	FACE_AWAY	FAMILIAR_HUMAN	FH_OW	Parma
Alaska	6	M	no	lupino	shepherd	AD55	0	0.0	FACE_AWAY	FAMILIAR_HUMAN	FH_OW	Parma
Alaska	6	M	no	lupino	shepherd	AD56	1	2.669	FACE_AWAY	FAMILIAR_HUMAN	FH_OW	Parma
Alaska	6	M	no	lupino	shepherd	EAD101	5	25.489	FACE_AWAY	FAMILIAR_HUMAN	FH_OW	Parma
Alaska	6	M	no	lupino	shepherd	EAD102	1	0.201	FACE_AWAY	FAMILIAR_HUMAN	FH_OW	Parma
Alaska	6	M	no	lupino	shepherd	EAD103	0	0.0	FACE_AWAY	FAMILIAR_HUMAN	FH_OW	Parma
Alaska	6	M	no	lupino	shepherd	EAD104-L	0	0.0	FACE_AWAY	FAMILIAR_HUMAN	FH_OW	Parma
Alaska	6	M	no	lupino	shepherd	EAD104-R	4	2.933	FACE_AWAY	FAMILIAR_HUMAN	FH_OW	Parma
Alaska	6	M	no	lupino	shepherd	EAD104	3	1.732	FACE_AWAY	FAMILIAR_HUMAN	FH_OW	Parma
Alaska	6	M	no	lupino	shepherd	EAD105	0	0.0	FACE_AWAY	FAMILIAR_HUMAN	FH_OW	Parma
Alaska	6	M	no	lupino	shepherd	AD40-A	2	3.136	FACE_AWAY	FAMILIAR_HUMAN	FH_OW	Parma
Alaska	6	M	no	lupino	shepherd	AD40-O	0	0.0	FACE_AWAY	FAMILIAR_HUMAN	FH_OW	Parma
Alaska	6	M	no	lupino	shepherd	AD81	0	0.0	FACE_AWAY	FAMILIAR_HUMAN	FH_OW	Parma
Alaska	6	M	no	lupino	shepherd	GASPING	0	0.0	FACE_AWAY	FAMILIAR_HUMAN	FH_OW	Parma
Alaska	6	M	no	lupino	shepherd	AD126	5	12.312	FACE_AWAY	FAMILIAR_HUMAN	FH_OW	Parma
Alaska	6	M	no	lupino	shepherd	AD160	0	0.0	FACE_AWAY	FAMILIAR_HUMAN	FH_OW	Parma
Alaska	6	M	no	lupino	shepherd	AD73	1	0.434	FACE_AWAY	FAMILIAR_HUMAN	FH_OW	Parma
Alaska	6	M	no	lupino	shepherd	S_EYE	0	0.0	FACE_AWAY	FAMILIAR_HUMAN	FH_OW	Parma
Alaska	6	M	no	lupino	shepherd	BLOW	0	0.0	FACE_AWAY	FAMILIAR_HUMAN	FH_OW	Parma
Alaska	6	M	no	lupino	shepherd	Standing_up	0	0.0	FACE_AWAY	FAMILIAR_HUMAN	FH_OW	Parma
Alaska	6	M	no	lupino	shepherd	Sitting	0	0.0	FACE_AWAY	FAMILIAR_HUMAN	FH_OW	Parma
Alaska	6	M	no	lupino	shepherd	Laying	1	30.03	FACE_AWAY	FAMILIAR_HUMAN	FH_OW	Parma
Alaska	6	M	no	lupino	shepherd	Still	0	0.0	FACE_AWAY	FAMILIAR_HUMAN	FH_OW	Parma
Alaska	6	M	no	lupino	shepherd	Freezing	0	0.0	FACE_AWAY	FAMILIAR_HUMAN	FH_OW	Parma
Alaska	6	M	no	lupino	shepherd	Pointing	0	0.0	FACE_AWAY	FAMILIAR_HUMAN	FH_OW	Parma
Alaska	6	M	no	lupino	shepherd	Walking	0	0.0	FACE_AWAY	FAMILIAR_HUMAN	FH_OW	Parma
Alaska	6	M	no	lupino	shepherd	Trotting	0	0.0	FACE_AWAY	FAMILIAR_HUMAN	FH_OW	Parma
Alaska	6	M	no	lupino	shepherd	Back	0	0.0	FACE_AWAY	FAMILIAR_HUMAN	FH_OW	Parma
Alaska	6	M	no	lupino	shepherd	Whining	0	0.0	FACE_AWAY	FAMILIAR_HUMAN	FH_OW	Parma
Alaska	6	M	no	lupino	shepherd	Barking	0	0.0	FACE_AWAY	FAMILIAR_HUMAN	FH_OW	Parma
Alaska	6	M	no	lupino	shepherd	Growling	0	0.0	FACE_AWAY	FAMILIAR_HUMAN	FH_OW	Parma
Alaska	6	M	no	lupino	shepherd	Head_towards_the_gate	0	0.0	FACE_AWAY	FAMILIAR_HUMAN	FH_OW	Parma
Alaska	6	M	no	lupino	shepherd	Head_towards_the_human	2	1.867	FACE_AWAY	FAMILIAR_HUMAN	FH_OW	Parma
Alaska	6	M	no	lupino	shepherd	Head_elsewhere	2	28.16	FACE_AWAY	FAMILIAR_HUMAN	FH_OW	Parma
Alaska	6	M	no	lupino	shepherd	Body_towards_the_human	0	0.0	FACE_AWAY	FAMILIAR_HUMAN	FH_OW	Parma
Alaska	6	M	no	lupino	shepherd	Body_elsewhere	1	30.03	FACE_AWAY	FAMILIAR_HUMAN	FH_OW	Parma
Alaska	6	M	no	lupino	shepherd	Scratching	0	NA	FACE_AWAY	FAMILIAR_HUMAN	FH_OW	Parma
Alaska	6	M	no	lupino	shepherd	Trembling	0	0.0	FACE_AWAY	FAMILIAR_HUMAN	FH_OW	Parma
Alaska	6	M	no	lupino	shepherd	Arching_the_back	0	NA	FACE_AWAY	FAMILIAR_HUMAN	FH_OW	Parma
Alaska	6	M	no	lupino	shepherd	Stretching	0	NA	FACE_AWAY	FAMILIAR_HUMAN	FH_OW	Parma
Alaska	6	M	no	lupino	shepherd	Sneezing	0	NA	FACE_AWAY	FAMILIAR_HUMAN	FH_OW	Parma
Alaska	6	M	no	lupino	shepherd	Resting	1	30.03	FACE_AWAY	FAMILIAR_HUMAN	FH_OW	Parma
Alaska	6	M	no	lupino	shepherd	Paw_Lifting	0	0.0	FACE_AWAY	FAMILIAR_HUMAN	FH_OW	Parma
Alaska	6	M	no	lupino	shepherd	Paw_Tapping	0	0.0	FACE_AWAY	FAMILIAR_HUMAN	FH_OW	Parma
Alaska	6	M	no	lupino	shepherd	Autogrooming	0	0.0	FACE_AWAY	FAMILIAR_HUMAN	FH_OW	Parma
Alaska	6	M	no	lupino	shepherd	Eating_grass	0	0.0	FACE_AWAY	FAMILIAR_HUMAN	FH_OW	Parma
Alaska	6	M	no	lupino	shepherd	Marking	0	NA	FACE_AWAY	FAMILIAR_HUMAN	FH_OW	Parma
Alaska	6	M	no	lupino	shepherd	Eliminating-mark	0	NA	FACE_AWAY	FAMILIAR_HUMAN	FH_OW	Parma
Alaska	6	M	no	lupino	shepherd	Digging	0	0.0	FACE_AWAY	FAMILIAR_HUMAN	FH_OW	Parma
Alaska	6	M	no	lupino	shepherd	Tail_Up	0	0.0	FACE_AWAY	FAMILIAR_HUMAN	FH_OW	Parma
Alaska	6	M	no	lupino	shepherd	Tail_Neutral	1	30.03	FACE_AWAY	FAMILIAR_HUMAN	FH_OW	Parma
Alaska	6	M	no	lupino	shepherd	Tail_Down	0	0.0	FACE_AWAY	FAMILIAR_HUMAN	FH_OW	Parma
Alaska	6	M	no	lupino	shepherd	Tail_Between_Legs	0	0.0	FACE_AWAY	FAMILIAR_HUMAN	FH_OW	Parma
Alaska	6	M	no	lupino	shepherd	Tail_Wagging	0	0.0	FACE_AWAY	FAMILIAR_HUMAN	FH_OW	Parma
Alaska	6	M	no	lupino	shepherd	High	0	0.0	FACE_AWAY	FAMILIAR_HUMAN	FH_OW	Parma
Alaska	6	M	no	lupino	shepherd	Neutral	1	30.03	FACE_AWAY	FAMILIAR_HUMAN	FH_OW	Parma
Alaska	6	M	no	lupino	shepherd	Low	0	0.0	FACE_AWAY	FAMILIAR_HUMAN	FH_OW	Parma
Alaska	6	M	no	lupino	shepherd	Near_(<1m)	0	0.0	FACE_AWAY	FAMILIAR_HUMAN	FH_OW	Parma
Alaska	6	M	no	lupino	shepherd	Far_(>1m)	1	30.03	FACE_AWAY	FAMILIAR_HUMAN	FH_OW	Parma
Alice	4	F	no	oropa_shepherd_mix	shepherd	AU101-L	0	0	Int1	OWNER	OW_FH	Desenzano
Alice	4	F	no	oropa_shepherd_mix	shepherd	AU101-R	0	0	Int1	OWNER	OW_FH	Desenzano
Alice	4	F	no	oropa_shepherd_mix	shepherd	AU101	3	16.501	Int1	OWNER	OW_FH	Desenzano
Alice	4	F	no	oropa_shepherd_mix	shepherd	AU143	0	0	Int1	OWNER	OW_FH	Desenzano
Alice	4	F	no	oropa_shepherd_mix	shepherd	AU145-L	0	NA	Int1	OWNER	OW_FH	Desenzano
Alice	4	F	no	oropa_shepherd_mix	shepherd	AU145-R	0	NA	Int1	OWNER	OW_FH	Desenzano
Alice	4	F	no	oropa_shepherd_mix	shepherd	AU145	7	NA	Int1	OWNER	OW_FH	Desenzano
Alice	4	F	no	oropa_shepherd_mix	shepherd	AU109_+_110	0	0	Int1	OWNER	OW_FH	Desenzano
Alice	4	F	no	oropa_shepherd_mix	shepherd	AU27	0	NA	Int1	OWNER	OW_FH	Desenzano
Alice	4	F	no	oropa_shepherd_mix	shepherd	AD19	1	29.987	Int1	OWNER	OW_FH	Desenzano
Alice	4	F	no	oropa_shepherd_mix	shepherd	AD37-L	0	NA	Int1	OWNER	OW_FH	Desenzano
Alice	4	F	no	oropa_shepherd_mix	shepherd	AD37-R	0	NA	Int1	OWNER	OW_FH	Desenzano
Alice	4	F	no	oropa_shepherd_mix	shepherd	AD37	0	NA	Int1	OWNER	OW_FH	Desenzano
Alice	4	F	no	oropa_shepherd_mix	shepherd	AD137	0	NA	Int1	OWNER	OW_FH	Desenzano
Alice	4	F	no	oropa_shepherd_mix	shepherd	AD51	1	NA	Int1	OWNER	OW_FH	Desenzano
Alice	4	F	no	oropa_shepherd_mix	shepherd	AD52	3	NA	Int1	OWNER	OW_FH	Desenzano
Alice	4	F	no	oropa_shepherd_mix	shepherd	AD55	0	0	Int1	OWNER	OW_FH	Desenzano
Alice	4	F	no	oropa_shepherd_mix	shepherd	AD56	0	0	Int1	OWNER	OW_FH	Desenzano
Alice	4	F	no	oropa_shepherd_mix	shepherd	EAD101	5	7.738	Int1	OWNER	OW_FH	Desenzano
Alice	4	F	no	oropa_shepherd_mix	shepherd	EAD102	0	0	Int1	OWNER	OW_FH	Desenzano
Alice	4	F	no	oropa_shepherd_mix	shepherd	EAD103	2	6.247	Int1	OWNER	OW_FH	Desenzano
Alice	4	F	no	oropa_shepherd_mix	shepherd	EAD104-L	0	0	Int1	OWNER	OW_FH	Desenzano
Alice	4	F	no	oropa_shepherd_mix	shepherd	EAD104-R	0	0	Int1	OWNER	OW_FH	Desenzano
Alice	4	F	no	oropa_shepherd_mix	shepherd	EAD104	1	2.998	Int1	OWNER	OW_FH	Desenzano
Alice	4	F	no	oropa_shepherd_mix	shepherd	EAD105	5	11.5	Int1	OWNER	OW_FH	Desenzano
Alice	4	F	no	oropa_shepherd_mix	shepherd	AD40-A	0	0	Int1	OWNER	OW_FH	Desenzano
Alice	4	F	no	oropa_shepherd_mix	shepherd	AD40-O	4	17.997	Int1	OWNER	OW_FH	Desenzano
Alice	4	F	no	oropa_shepherd_mix	shepherd	AD81	0	0	Int1	OWNER	OW_FH	Desenzano
Alice	4	F	no	oropa_shepherd_mix	shepherd	GASPING	0	0	Int1	OWNER	OW_FH	Desenzano
Alice	4	F	no	oropa_shepherd_mix	shepherd	AD126	0	0	Int1	OWNER	OW_FH	Desenzano
Alice	4	F	no	oropa_shepherd_mix	shepherd	AD160	0	0	Int1	OWNER	OW_FH	Desenzano
Alice	4	F	no	oropa_shepherd_mix	shepherd	AD73	0	0	Int1	OWNER	OW_FH	Desenzano
Alice	4	F	no	oropa_shepherd_mix	shepherd	S_EYE	0	0	Int1	OWNER	OW_FH	Desenzano
Alice	4	F	no	oropa_shepherd_mix	shepherd	BLOW	0	0	Int1	OWNER	OW_FH	Desenzano
Alice	4	F	no	oropa_shepherd_mix	shepherd	Standing_up	1	30.004	Int1	OWNER	OW_FH	Desenzano
Alice	4	F	no	oropa_shepherd_mix	shepherd	Sitting	1	0.501	Int1	OWNER	OW_FH	Desenzano
Alice	4	F	no	oropa_shepherd_mix	shepherd	Laying	0	0	Int1	OWNER	OW_FH	Desenzano
Alice	4	F	no	oropa_shepherd_mix	shepherd	Still	3	21.505	Int1	OWNER	OW_FH	Desenzano
Alice	4	F	no	oropa_shepherd_mix	shepherd	Freezing	0	0	Int1	OWNER	OW_FH	Desenzano
Alice	4	F	no	oropa_shepherd_mix	shepherd	Pointing	0	0	Int1	OWNER	OW_FH	Desenzano
Alice	4	F	no	oropa_shepherd_mix	shepherd	Walking	2	8.997	Int1	OWNER	OW_FH	Desenzano
Alice	4	F	no	oropa_shepherd_mix	shepherd	Trotting	0	0	Int1	OWNER	OW_FH	Desenzano
Alice	4	F	no	oropa_shepherd_mix	shepherd	Back	0	0	Int1	OWNER	OW_FH	Desenzano
Alice	4	F	no	oropa_shepherd_mix	shepherd	Whining	0	0	Int1	OWNER	OW_FH	Desenzano
Alice	4	F	no	oropa_shepherd_mix	shepherd	Barking	0	0	Int1	OWNER	OW_FH	Desenzano
Alice	4	F	no	oropa_shepherd_mix	shepherd	Growling	0	0	Int1	OWNER	OW_FH	Desenzano
Alice	4	F	no	oropa_shepherd_mix	shepherd	Head_towards_the_gate	2	1.775	Int1	OWNER	OW_FH	Desenzano
Alice	4	F	no	oropa_shepherd_mix	shepherd	Head_towards_the_human	4	26.476	Int1	OWNER	OW_FH	Desenzano
Alice	4	F	no	oropa_shepherd_mix	shepherd	Head_elsewhere	1	2.249	Int1	OWNER	OW_FH	Desenzano
Alice	4	F	no	oropa_shepherd_mix	shepherd	Body_towards_the_human	2	28.255	Int1	OWNER	OW_FH	Desenzano
Alice	4	F	no	oropa_shepherd_mix	shepherd	Body_elsewhere	1	2.249	Int1	OWNER	OW_FH	Desenzano
Alice	4	F	no	oropa_shepherd_mix	shepherd	Scratching	0	NA	Int1	OWNER	OW_FH	Desenzano
Alice	4	F	no	oropa_shepherd_mix	shepherd	Trembling	0	0	Int1	OWNER	OW_FH	Desenzano
Alice	4	F	no	oropa_shepherd_mix	shepherd	Arching_the_back	0	NA	Int1	OWNER	OW_FH	Desenzano
Alice	4	F	no	oropa_shepherd_mix	shepherd	Stretching	0	NA	Int1	OWNER	OW_FH	Desenzano
Alice	4	F	no	oropa_shepherd_mix	shepherd	Sneezing	0	NA	Int1	OWNER	OW_FH	Desenzano
Alice	4	F	no	oropa_shepherd_mix	shepherd	Resting	0	0	Int1	OWNER	OW_FH	Desenzano
Alice	4	F	no	oropa_shepherd_mix	shepherd	Paw_Lifting	0	0	Int1	OWNER	OW_FH	Desenzano
Alice	4	F	no	oropa_shepherd_mix	shepherd	Paw_Tapping	0	0	Int1	OWNER	OW_FH	Desenzano
Alice	4	F	no	oropa_shepherd_mix	shepherd	Autogrooming	0	0	Int1	OWNER	OW_FH	Desenzano
Alice	4	F	no	oropa_shepherd_mix	shepherd	Eating_grass	0	0	Int1	OWNER	OW_FH	Desenzano
Alice	4	F	no	oropa_shepherd_mix	shepherd	Marking	0	NA	Int1	OWNER	OW_FH	Desenzano
Alice	4	F	no	oropa_shepherd_mix	shepherd	Eliminating-mark	0	NA	Int1	OWNER	OW_FH	Desenzano
Alice	4	F	no	oropa_shepherd_mix	shepherd	Digging	0	0	Int1	OWNER	OW_FH	Desenzano
Alice	4	F	no	oropa_shepherd_mix	shepherd	Tail_Up	1	1.503	Int1	OWNER	OW_FH	Desenzano
Alice	4	F	no	oropa_shepherd_mix	shepherd	Tail_Neutral	2	14.747	Int1	OWNER	OW_FH	Desenzano
Alice	4	F	no	oropa_shepherd_mix	shepherd	Tail_Down	2	14.251	Int1	OWNER	OW_FH	Desenzano
Alice	4	F	no	oropa_shepherd_mix	shepherd	Tail_Between_Legs	0	0	Int1	OWNER	OW_FH	Desenzano
Alice	4	F	no	oropa_shepherd_mix	shepherd	Tail_Wagging	2	27.501	Int1	OWNER	OW_FH	Desenzano
Alice	4	F	no	oropa_shepherd_mix	shepherd	High	0	0	Int1	OWNER	OW_FH	Desenzano
Alice	4	F	no	oropa_shepherd_mix	shepherd	Neutral	1	30.506	Int1	OWNER	OW_FH	Desenzano
Alice	4	F	no	oropa_shepherd_mix	shepherd	Low	0	0	Int1	OWNER	OW_FH	Desenzano
Alice	4	F	no	oropa_shepherd_mix	shepherd	Near_(<1m)	2	28.255	Int1	OWNER	OW_FH	Desenzano
Alice	4	F	no	oropa_shepherd_mix	shepherd	Far_(>1m)	1	2.249	Int1	OWNER	OW_FH	Desenzano
Alice	4	F	no	oropa_shepherd_mix	shepherd	AU101-L	0	0	Int1	FAMILIAR_HUMAN	OW_FH	Desenzano
Alice	4	F	no	oropa_shepherd_mix	shepherd	AU101-R	0	0	Int1	FAMILIAR_HUMAN	OW_FH	Desenzano
Alice	4	F	no	oropa_shepherd_mix	shepherd	AU101	4	18.526	Int1	FAMILIAR_HUMAN	OW_FH	Desenzano
Alice	4	F	no	oropa_shepherd_mix	shepherd	AU143	0	0	Int1	FAMILIAR_HUMAN	OW_FH	Desenzano
Alice	4	F	no	oropa_shepherd_mix	shepherd	AU145-L	0	NA	Int1	FAMILIAR_HUMAN	OW_FH	Desenzano
Alice	4	F	no	oropa_shepherd_mix	shepherd	AU145-R	0	NA	Int1	FAMILIAR_HUMAN	OW_FH	Desenzano
Alice	4	F	no	oropa_shepherd_mix	shepherd	AU145	5	NA	Int1	FAMILIAR_HUMAN	OW_FH	Desenzano
Alice	4	F	no	oropa_shepherd_mix	shepherd	AU109_+_110	0	0	Int1	FAMILIAR_HUMAN	OW_FH	Desenzano
Alice	4	F	no	oropa_shepherd_mix	shepherd	AU27	0	NA	Int1	FAMILIAR_HUMAN	OW_FH	Desenzano
Alice	4	F	no	oropa_shepherd_mix	shepherd	AD19	3	28.25	Int1	FAMILIAR_HUMAN	OW_FH	Desenzano
Alice	4	F	no	oropa_shepherd_mix	shepherd	AD37-L	0	NA	Int1	FAMILIAR_HUMAN	OW_FH	Desenzano
Alice	4	F	no	oropa_shepherd_mix	shepherd	AD37-R	1	NA	Int1	FAMILIAR_HUMAN	OW_FH	Desenzano
Alice	4	F	no	oropa_shepherd_mix	shepherd	AD37	0	NA	Int1	FAMILIAR_HUMAN	OW_FH	Desenzano
Alice	4	F	no	oropa_shepherd_mix	shepherd	AD137	0	NA	Int1	FAMILIAR_HUMAN	OW_FH	Desenzano
Alice	4	F	no	oropa_shepherd_mix	shepherd	AD51	2	NA	Int1	FAMILIAR_HUMAN	OW_FH	Desenzano
Alice	4	F	no	oropa_shepherd_mix	shepherd	AD52	3	NA	Int1	FAMILIAR_HUMAN	OW_FH	Desenzano
Alice	4	F	no	oropa_shepherd_mix	shepherd	AD55	0	0	Int1	FAMILIAR_HUMAN	OW_FH	Desenzano
Alice	4	F	no	oropa_shepherd_mix	shepherd	AD56	0	0	Int1	FAMILIAR_HUMAN	OW_FH	Desenzano
Alice	4	F	no	oropa_shepherd_mix	shepherd	EAD101	3	7.497	Int1	FAMILIAR_HUMAN	OW_FH	Desenzano
Alice	4	F	no	oropa_shepherd_mix	shepherd	EAD102	1	2.999	Int1	FAMILIAR_HUMAN	OW_FH	Desenzano
Alice	4	F	no	oropa_shepherd_mix	shepherd	EAD103	1	3.746	Int1	FAMILIAR_HUMAN	OW_FH	Desenzano
Alice	4	F	no	oropa_shepherd_mix	shepherd	EAD104-L	0	0	Int1	FAMILIAR_HUMAN	OW_FH	Desenzano
Alice	4	F	no	oropa_shepherd_mix	shepherd	EAD104-R	0	0	Int1	FAMILIAR_HUMAN	OW_FH	Desenzano
Alice	4	F	no	oropa_shepherd_mix	shepherd	EAD104	2	10.25	Int1	FAMILIAR_HUMAN	OW_FH	Desenzano
Alice	4	F	no	oropa_shepherd_mix	shepherd	EAD105	2	5.752	Int1	FAMILIAR_HUMAN	OW_FH	Desenzano
Alice	4	F	no	oropa_shepherd_mix	shepherd	AD40-A	1	0.75	Int1	FAMILIAR_HUMAN	OW_FH	Desenzano
Alice	4	F	no	oropa_shepherd_mix	shepherd	AD40-O	0	0	Int1	FAMILIAR_HUMAN	OW_FH	Desenzano
Alice	4	F	no	oropa_shepherd_mix	shepherd	AD81	0	0	Int1	FAMILIAR_HUMAN	OW_FH	Desenzano
Alice	4	F	no	oropa_shepherd_mix	shepherd	GASPING	0	0	Int1	FAMILIAR_HUMAN	OW_FH	Desenzano
Alice	4	F	no	oropa_shepherd_mix	shepherd	AD126	5	22.755	Int1	FAMILIAR_HUMAN	OW_FH	Desenzano
Alice	4	F	no	oropa_shepherd_mix	shepherd	AD160	0	0	Int1	FAMILIAR_HUMAN	OW_FH	Desenzano
Alice	4	F	no	oropa_shepherd_mix	shepherd	AD73	0	0	Int1	FAMILIAR_HUMAN	OW_FH	Desenzano
Alice	4	F	no	oropa_shepherd_mix	shepherd	S_EYE	0	0	Int1	FAMILIAR_HUMAN	OW_FH	Desenzano
Alice	4	F	no	oropa_shepherd_mix	shepherd	BLOW	0	0	Int1	FAMILIAR_HUMAN	OW_FH	Desenzano
Alice	4	F	no	oropa_shepherd_mix	shepherd	Standing_up	2	24.26	Int1	FAMILIAR_HUMAN	OW_FH	Desenzano
Alice	4	F	no	oropa_shepherd_mix	shepherd	Sitting	1	5.251	Int1	FAMILIAR_HUMAN	OW_FH	Desenzano
Alice	4	F	no	oropa_shepherd_mix	shepherd	Laying	0	0	Int1	FAMILIAR_HUMAN	OW_FH	Desenzano
Alice	4	F	no	oropa_shepherd_mix	shepherd	Still	3	21.253	Int1	FAMILIAR_HUMAN	OW_FH	Desenzano
Alice	4	F	no	oropa_shepherd_mix	shepherd	Freezing	0	0	Int1	FAMILIAR_HUMAN	OW_FH	Desenzano
Alice	4	F	no	oropa_shepherd_mix	shepherd	Pointing	0	0	Int1	FAMILIAR_HUMAN	OW_FH	Desenzano
Alice	4	F	no	oropa_shepherd_mix	shepherd	Walking	3	8.255	Int1	FAMILIAR_HUMAN	OW_FH	Desenzano
Alice	4	F	no	oropa_shepherd_mix	shepherd	Trotting	0	0	Int1	FAMILIAR_HUMAN	OW_FH	Desenzano
Alice	4	F	no	oropa_shepherd_mix	shepherd	Back	0	0	Int1	FAMILIAR_HUMAN	OW_FH	Desenzano
Alice	4	F	no	oropa_shepherd_mix	shepherd	Whining	0	0	Int1	FAMILIAR_HUMAN	OW_FH	Desenzano
Alice	4	F	no	oropa_shepherd_mix	shepherd	Barking	0	0	Int1	FAMILIAR_HUMAN	OW_FH	Desenzano
Alice	4	F	no	oropa_shepherd_mix	shepherd	Growling	0	0	Int1	FAMILIAR_HUMAN	OW_FH	Desenzano
Alice	4	F	no	oropa_shepherd_mix	shepherd	Head_towards_the_gate	4	9.247	Int1	FAMILIAR_HUMAN	OW_FH	Desenzano
Alice	4	F	no	oropa_shepherd_mix	shepherd	Head_towards_the_human	5	20.746	Int1	FAMILIAR_HUMAN	OW_FH	Desenzano
Alice	4	F	no	oropa_shepherd_mix	shepherd	Head_elsewhere	0	0	Int1	FAMILIAR_HUMAN	OW_FH	Desenzano
Alice	4	F	no	oropa_shepherd_mix	shepherd	Body_towards_the_human	2	18.01	Int1	FAMILIAR_HUMAN	OW_FH	Desenzano
Alice	4	F	no	oropa_shepherd_mix	shepherd	Body_elsewhere	2	11.988	Int1	FAMILIAR_HUMAN	OW_FH	Desenzano
Alice	4	F	no	oropa_shepherd_mix	shepherd	Scratching	0	NA	Int1	FAMILIAR_HUMAN	OW_FH	Desenzano
Alice	4	F	no	oropa_shepherd_mix	shepherd	Trembling	0	0	Int1	FAMILIAR_HUMAN	OW_FH	Desenzano
Alice	4	F	no	oropa_shepherd_mix	shepherd	Arching_the_back	0	NA	Int1	FAMILIAR_HUMAN	OW_FH	Desenzano
Alice	4	F	no	oropa_shepherd_mix	shepherd	Stretching	0	NA	Int1	FAMILIAR_HUMAN	OW_FH	Desenzano
Alice	4	F	no	oropa_shepherd_mix	shepherd	Sneezing	0	NA	Int1	FAMILIAR_HUMAN	OW_FH	Desenzano
Alice	4	F	no	oropa_shepherd_mix	shepherd	Resting	0	0	Int1	FAMILIAR_HUMAN	OW_FH	Desenzano
Alice	4	F	no	oropa_shepherd_mix	shepherd	Paw_Lifting	0	0	Int1	FAMILIAR_HUMAN	OW_FH	Desenzano
Alice	4	F	no	oropa_shepherd_mix	shepherd	Paw_Tapping	0	0	Int1	FAMILIAR_HUMAN	OW_FH	Desenzano
Alice	4	F	no	oropa_shepherd_mix	shepherd	Autogrooming	0	0	Int1	FAMILIAR_HUMAN	OW_FH	Desenzano
Alice	4	F	no	oropa_shepherd_mix	shepherd	Eating_grass	0	0	Int1	FAMILIAR_HUMAN	OW_FH	Desenzano
Alice	4	F	no	oropa_shepherd_mix	shepherd	Marking	0	NA	Int1	FAMILIAR_HUMAN	OW_FH	Desenzano
Alice	4	F	no	oropa_shepherd_mix	shepherd	Eliminating-mark	0	NA	Int1	FAMILIAR_HUMAN	OW_FH	Desenzano
Alice	4	F	no	oropa_shepherd_mix	shepherd	Digging	0	0	Int1	FAMILIAR_HUMAN	OW_FH	Desenzano
Alice	4	F	no	oropa_shepherd_mix	shepherd	Tail_Up	0	0	Int1	FAMILIAR_HUMAN	OW_FH	Desenzano
Alice	4	F	no	oropa_shepherd_mix	shepherd	Tail_Neutral	1	7.249	Int1	FAMILIAR_HUMAN	OW_FH	Desenzano
Alice	4	F	no	oropa_shepherd_mix	shepherd	Tail_Down	3	18.249	Int1	FAMILIAR_HUMAN	OW_FH	Desenzano
Alice	4	F	no	oropa_shepherd_mix	shepherd	Tail_Between_Legs	0	0	Int1	FAMILIAR_HUMAN	OW_FH	Desenzano
Alice	4	F	no	oropa_shepherd_mix	shepherd	Tail_Wagging	2	5.999	Int1	FAMILIAR_HUMAN	OW_FH	Desenzano
Alice	4	F	no	oropa_shepherd_mix	shepherd	High	0	0	Int1	FAMILIAR_HUMAN	OW_FH	Desenzano
Alice	4	F	no	oropa_shepherd_mix	shepherd	Neutral	1	29.513	Int1	FAMILIAR_HUMAN	OW_FH	Desenzano
Alice	4	F	no	oropa_shepherd_mix	shepherd	Low	0	0	Int1	FAMILIAR_HUMAN	OW_FH	Desenzano
Alice	4	F	no	oropa_shepherd_mix	shepherd	Near_(<1m)	2	25.262	Int1	FAMILIAR_HUMAN	OW_FH	Desenzano
Alice	4	F	no	oropa_shepherd_mix	shepherd	Far_(>1m)	1	4.249	Int1	FAMILIAR_HUMAN	OW_FH	Desenzano
Alice	4	F	no	oropa_shepherd_mix	shepherd	AU101-L	0	0	Int2	OWNER	OW_FH	Desenzano
Alice	4	F	no	oropa_shepherd_mix	shepherd	AU101-R	0	0	Int2	OWNER	OW_FH	Desenzano
Alice	4	F	no	oropa_shepherd_mix	shepherd	AU101	3	17.251	Int2	OWNER	OW_FH	Desenzano
Alice	4	F	no	oropa_shepherd_mix	shepherd	AU143	0	0	Int2	OWNER	OW_FH	Desenzano
Alice	4	F	no	oropa_shepherd_mix	shepherd	AU145-L	0	NA	Int2	OWNER	OW_FH	Desenzano
Alice	4	F	no	oropa_shepherd_mix	shepherd	AU145-R	0	NA	Int2	OWNER	OW_FH	Desenzano
Alice	4	F	no	oropa_shepherd_mix	shepherd	AU145	3	NA	Int2	OWNER	OW_FH	Desenzano
Alice	4	F	no	oropa_shepherd_mix	shepherd	AU109_+_110	0	0	Int2	OWNER	OW_FH	Desenzano
Alice	4	F	no	oropa_shepherd_mix	shepherd	AU27	0	NA	Int2	OWNER	OW_FH	Desenzano
Alice	4	F	no	oropa_shepherd_mix	shepherd	AD19	4	20.246	Int2	OWNER	OW_FH	Desenzano
Alice	4	F	no	oropa_shepherd_mix	shepherd	AD37-L	0	NA	Int2	OWNER	OW_FH	Desenzano
Alice	4	F	no	oropa_shepherd_mix	shepherd	AD37-R	0	NA	Int2	OWNER	OW_FH	Desenzano
Alice	4	F	no	oropa_shepherd_mix	shepherd	AD37	0	NA	Int2	OWNER	OW_FH	Desenzano
Alice	4	F	no	oropa_shepherd_mix	shepherd	AD137	1	NA	Int2	OWNER	OW_FH	Desenzano
Alice	4	F	no	oropa_shepherd_mix	shepherd	AD51	0	NA	Int2	OWNER	OW_FH	Desenzano
Alice	4	F	no	oropa_shepherd_mix	shepherd	AD52	1	NA	Int2	OWNER	OW_FH	Desenzano
Alice	4	F	no	oropa_shepherd_mix	shepherd	AD55	1	2.003	Int2	OWNER	OW_FH	Desenzano
Alice	4	F	no	oropa_shepherd_mix	shepherd	AD56	0	0	Int2	OWNER	OW_FH	Desenzano
Alice	4	F	no	oropa_shepherd_mix	shepherd	EAD101	5	10.991	Int2	OWNER	OW_FH	Desenzano
Alice	4	F	no	oropa_shepherd_mix	shepherd	EAD102	2	5.751	Int2	OWNER	OW_FH	Desenzano
Alice	4	F	no	oropa_shepherd_mix	shepherd	EAD103	0	0	Int2	OWNER	OW_FH	Desenzano
Alice	4	F	no	oropa_shepherd_mix	shepherd	EAD104-L	0	0	Int2	OWNER	OW_FH	Desenzano
Alice	4	F	no	oropa_shepherd_mix	shepherd	EAD104-R	3	3.497	Int2	OWNER	OW_FH	Desenzano
Alice	4	F	no	oropa_shepherd_mix	shepherd	EAD104	1	4.749	Int2	OWNER	OW_FH	Desenzano
Alice	4	F	no	oropa_shepherd_mix	shepherd	EAD105	2	5.249	Int2	OWNER	OW_FH	Desenzano
Alice	4	F	no	oropa_shepherd_mix	shepherd	AD40-A	0	0	Int2	OWNER	OW_FH	Desenzano
Alice	4	F	no	oropa_shepherd_mix	shepherd	AD40-O	1	2.006	Int2	OWNER	OW_FH	Desenzano
Alice	4	F	no	oropa_shepherd_mix	shepherd	AD81	0	0	Int2	OWNER	OW_FH	Desenzano
Alice	4	F	no	oropa_shepherd_mix	shepherd	GASPING	1	4.501	Int2	OWNER	OW_FH	Desenzano
Alice	4	F	no	oropa_shepherd_mix	shepherd	AD126	2	8.493	Int2	OWNER	OW_FH	Desenzano
Alice	4	F	no	oropa_shepherd_mix	shepherd	AD160	0	0	Int2	OWNER	OW_FH	Desenzano
Alice	4	F	no	oropa_shepherd_mix	shepherd	AD73	0	0	Int2	OWNER	OW_FH	Desenzano
Alice	4	F	no	oropa_shepherd_mix	shepherd	S_EYE	0	0	Int2	OWNER	OW_FH	Desenzano
Alice	4	F	no	oropa_shepherd_mix	shepherd	BLOW	0	0	Int2	OWNER	OW_FH	Desenzano
Alice	4	F	no	oropa_shepherd_mix	shepherd	Standing_up	1	10.751	Int2	OWNER	OW_FH	Desenzano
Alice	4	F	no	oropa_shepherd_mix	shepherd	Sitting	0	0	Int2	OWNER	OW_FH	Desenzano
Alice	4	F	no	oropa_shepherd_mix	shepherd	Laying	1	19.279	Int2	OWNER	OW_FH	Desenzano
Alice	4	F	no	oropa_shepherd_mix	shepherd	Still	2	28.531	Int2	OWNER	OW_FH	Desenzano
Alice	4	F	no	oropa_shepherd_mix	shepherd	Freezing	0	0	Int2	OWNER	OW_FH	Desenzano
Alice	4	F	no	oropa_shepherd_mix	shepherd	Pointing	0	0	Int2	OWNER	OW_FH	Desenzano
Alice	4	F	no	oropa_shepherd_mix	shepherd	Walking	1	1.498	Int2	OWNER	OW_FH	Desenzano
Alice	4	F	no	oropa_shepherd_mix	shepherd	Trotting	0	0	Int2	OWNER	OW_FH	Desenzano
Alice	4	F	no	oropa_shepherd_mix	shepherd	Back	0	0	Int2	OWNER	OW_FH	Desenzano
Alice	4	F	no	oropa_shepherd_mix	shepherd	Whining	0	0	Int2	OWNER	OW_FH	Desenzano
Alice	4	F	no	oropa_shepherd_mix	shepherd	Barking	0	0	Int2	OWNER	OW_FH	Desenzano
Alice	4	F	no	oropa_shepherd_mix	shepherd	Growling	0	0	Int2	OWNER	OW_FH	Desenzano
Alice	4	F	no	oropa_shepherd_mix	shepherd	Head_towards_the_gate	0	0	Int2	OWNER	OW_FH	Desenzano
Alice	4	F	no	oropa_shepherd_mix	shepherd	Head_towards_the_human	1	30.031	Int2	OWNER	OW_FH	Desenzano
Alice	4	F	no	oropa_shepherd_mix	shepherd	Head_elsewhere	0	0	Int2	OWNER	OW_FH	Desenzano
Alice	4	F	no	oropa_shepherd_mix	shepherd	Body_towards_the_human	1	30.031	Int2	OWNER	OW_FH	Desenzano
Alice	4	F	no	oropa_shepherd_mix	shepherd	Body_elsewhere	0	0	Int2	OWNER	OW_FH	Desenzano
Alice	4	F	no	oropa_shepherd_mix	shepherd	Scratching	0	NA	Int2	OWNER	OW_FH	Desenzano
Alice	4	F	no	oropa_shepherd_mix	shepherd	Trembling	0	0	Int2	OWNER	OW_FH	Desenzano
Alice	4	F	no	oropa_shepherd_mix	shepherd	Arching_the_back	0	NA	Int2	OWNER	OW_FH	Desenzano
Alice	4	F	no	oropa_shepherd_mix	shepherd	Stretching	0	NA	Int2	OWNER	OW_FH	Desenzano
Alice	4	F	no	oropa_shepherd_mix	shepherd	Sneezing	0	NA	Int2	OWNER	OW_FH	Desenzano
Alice	4	F	no	oropa_shepherd_mix	shepherd	Resting	0	0	Int2	OWNER	OW_FH	Desenzano
Alice	4	F	no	oropa_shepherd_mix	shepherd	Paw_Lifting	0	0	Int2	OWNER	OW_FH	Desenzano
Alice	4	F	no	oropa_shepherd_mix	shepherd	Paw_Tapping	0	0	Int2	OWNER	OW_FH	Desenzano
Alice	4	F	no	oropa_shepherd_mix	shepherd	Autogrooming	0	0	Int2	OWNER	OW_FH	Desenzano
Alice	4	F	no	oropa_shepherd_mix	shepherd	Eating_grass	0	0	Int2	OWNER	OW_FH	Desenzano
Alice	4	F	no	oropa_shepherd_mix	shepherd	Marking	0	NA	Int2	OWNER	OW_FH	Desenzano
Alice	4	F	no	oropa_shepherd_mix	shepherd	Eliminating-mark	0	NA	Int2	OWNER	OW_FH	Desenzano
Alice	4	F	no	oropa_shepherd_mix	shepherd	Digging	0	0	Int2	OWNER	OW_FH	Desenzano
Alice	4	F	no	oropa_shepherd_mix	shepherd	Tail_Up	0	0	Int2	OWNER	OW_FH	Desenzano
Alice	4	F	no	oropa_shepherd_mix	shepherd	Tail_Neutral	0	0	Int2	OWNER	OW_FH	Desenzano
Alice	4	F	no	oropa_shepherd_mix	shepherd	Tail_Down	1	12.253	Int2	OWNER	OW_FH	Desenzano
Alice	4	F	no	oropa_shepherd_mix	shepherd	Tail_Between_Legs	0	0	Int2	OWNER	OW_FH	Desenzano
Alice	4	F	no	oropa_shepherd_mix	shepherd	Tail_Wagging	1	11.251	Int2	OWNER	OW_FH	Desenzano
Alice	4	F	no	oropa_shepherd_mix	shepherd	High	0	0	Int2	OWNER	OW_FH	Desenzano
Alice	4	F	no	oropa_shepherd_mix	shepherd	Neutral	1	30.031	Int2	OWNER	OW_FH	Desenzano
Alice	4	F	no	oropa_shepherd_mix	shepherd	Low	0	0	Int2	OWNER	OW_FH	Desenzano
Alice	4	F	no	oropa_shepherd_mix	shepherd	Near_(<1m)	1	28.28	Int2	OWNER	OW_FH	Desenzano
Alice	4	F	no	oropa_shepherd_mix	shepherd	Far_(>1m)	1	1.75	Int2	OWNER	OW_FH	Desenzano
Alice	4	F	no	oropa_shepherd_mix	shepherd	AU101-L	0	0	Int2	FAMILIAR_HUMAN	OW_FH	Desenzano
Alice	4	F	no	oropa_shepherd_mix	shepherd	AU101-R	0	0	Int2	FAMILIAR_HUMAN	OW_FH	Desenzano
Alice	4	F	no	oropa_shepherd_mix	shepherd	AU101	4	7.499	Int2	FAMILIAR_HUMAN	OW_FH	Desenzano
Alice	4	F	no	oropa_shepherd_mix	shepherd	AU143	0	0	Int2	FAMILIAR_HUMAN	OW_FH	Desenzano
Alice	4	F	no	oropa_shepherd_mix	shepherd	AU145-L	0	NA	Int2	FAMILIAR_HUMAN	OW_FH	Desenzano
Alice	4	F	no	oropa_shepherd_mix	shepherd	AU145-R	0	NA	Int2	FAMILIAR_HUMAN	OW_FH	Desenzano
Alice	4	F	no	oropa_shepherd_mix	shepherd	AU145	1	NA	Int2	FAMILIAR_HUMAN	OW_FH	Desenzano
Alice	4	F	no	oropa_shepherd_mix	shepherd	AU109_+_110	0	0	Int2	FAMILIAR_HUMAN	OW_FH	Desenzano
Alice	4	F	no	oropa_shepherd_mix	shepherd	AU27	0	NA	Int2	FAMILIAR_HUMAN	OW_FH	Desenzano
Alice	4	F	no	oropa_shepherd_mix	shepherd	AD19	3	13.252	Int2	FAMILIAR_HUMAN	OW_FH	Desenzano
Alice	4	F	no	oropa_shepherd_mix	shepherd	AD37-L	0	NA	Int2	FAMILIAR_HUMAN	OW_FH	Desenzano
Alice	4	F	no	oropa_shepherd_mix	shepherd	AD37-R	0	NA	Int2	FAMILIAR_HUMAN	OW_FH	Desenzano
Alice	4	F	no	oropa_shepherd_mix	shepherd	AD37	0	NA	Int2	FAMILIAR_HUMAN	OW_FH	Desenzano
Alice	4	F	no	oropa_shepherd_mix	shepherd	AD137	1	NA	Int2	FAMILIAR_HUMAN	OW_FH	Desenzano
Alice	4	F	no	oropa_shepherd_mix	shepherd	AD51	3	NA	Int2	FAMILIAR_HUMAN	OW_FH	Desenzano
Alice	4	F	no	oropa_shepherd_mix	shepherd	AD52	1	NA	Int2	FAMILIAR_HUMAN	OW_FH	Desenzano
Alice	4	F	no	oropa_shepherd_mix	shepherd	AD55	0	0	Int2	FAMILIAR_HUMAN	OW_FH	Desenzano
Alice	4	F	no	oropa_shepherd_mix	shepherd	AD56	0	0	Int2	FAMILIAR_HUMAN	OW_FH	Desenzano
Alice	4	F	no	oropa_shepherd_mix	shepherd	EAD101	1	4.997	Int2	FAMILIAR_HUMAN	OW_FH	Desenzano
Alice	4	F	no	oropa_shepherd_mix	shepherd	EAD102	3	20.249	Int2	FAMILIAR_HUMAN	OW_FH	Desenzano
Alice	4	F	no	oropa_shepherd_mix	shepherd	EAD103	2	5.002	Int2	FAMILIAR_HUMAN	OW_FH	Desenzano
Alice	4	F	no	oropa_shepherd_mix	shepherd	EAD104-L	0	0	Int2	FAMILIAR_HUMAN	OW_FH	Desenzano
Alice	4	F	no	oropa_shepherd_mix	shepherd	EAD104-R	0	0	Int2	FAMILIAR_HUMAN	OW_FH	Desenzano
Alice	4	F	no	oropa_shepherd_mix	shepherd	EAD104	0	0	Int2	FAMILIAR_HUMAN	OW_FH	Desenzano
Alice	4	F	no	oropa_shepherd_mix	shepherd	EAD105	0	0	Int2	FAMILIAR_HUMAN	OW_FH	Desenzano
Alice	4	F	no	oropa_shepherd_mix	shepherd	AD40-A	1	3.502	Int2	FAMILIAR_HUMAN	OW_FH	Desenzano
Alice	4	F	no	oropa_shepherd_mix	shepherd	AD40-O	0	0	Int2	FAMILIAR_HUMAN	OW_FH	Desenzano
Alice	4	F	no	oropa_shepherd_mix	shepherd	AD81	0	0	Int2	FAMILIAR_HUMAN	OW_FH	Desenzano
Alice	4	F	no	oropa_shepherd_mix	shepherd	GASPING	0	0	Int2	FAMILIAR_HUMAN	OW_FH	Desenzano
Alice	4	F	no	oropa_shepherd_mix	shepherd	AD126	1	1.749	Int2	FAMILIAR_HUMAN	OW_FH	Desenzano
Alice	4	F	no	oropa_shepherd_mix	shepherd	AD160	0	0	Int2	FAMILIAR_HUMAN	OW_FH	Desenzano
Alice	4	F	no	oropa_shepherd_mix	shepherd	AD73	0	0	Int2	FAMILIAR_HUMAN	OW_FH	Desenzano
Alice	4	F	no	oropa_shepherd_mix	shepherd	S_EYE	0	0	Int2	FAMILIAR_HUMAN	OW_FH	Desenzano
Alice	4	F	no	oropa_shepherd_mix	shepherd	BLOW	0	0	Int2	FAMILIAR_HUMAN	OW_FH	Desenzano
Alice	4	F	no	oropa_shepherd_mix	shepherd	Standing_up	1	29.749	Int2	FAMILIAR_HUMAN	OW_FH	Desenzano
Alice	4	F	no	oropa_shepherd_mix	shepherd	Sitting	0	0	Int2	FAMILIAR_HUMAN	OW_FH	Desenzano
Alice	4	F	no	oropa_shepherd_mix	shepherd	Laying	0	0	Int2	FAMILIAR_HUMAN	OW_FH	Desenzano
Alice	4	F	no	oropa_shepherd_mix	shepherd	Still	4	14.749	Int2	FAMILIAR_HUMAN	OW_FH	Desenzano
Alice	4	F	no	oropa_shepherd_mix	shepherd	Freezing	0	0	Int2	FAMILIAR_HUMAN	OW_FH	Desenzano
Alice	4	F	no	oropa_shepherd_mix	shepherd	Pointing	0	0	Int2	FAMILIAR_HUMAN	OW_FH	Desenzano
Alice	4	F	no	oropa_shepherd_mix	shepherd	Walking	4	14.993	Int2	FAMILIAR_HUMAN	OW_FH	Desenzano
Alice	4	F	no	oropa_shepherd_mix	shepherd	Trotting	0	0	Int2	FAMILIAR_HUMAN	OW_FH	Desenzano
Alice	4	F	no	oropa_shepherd_mix	shepherd	Back	0	0	Int2	FAMILIAR_HUMAN	OW_FH	Desenzano
Alice	4	F	no	oropa_shepherd_mix	shepherd	Whining	1	0.499	Int2	FAMILIAR_HUMAN	OW_FH	Desenzano
Alice	4	F	no	oropa_shepherd_mix	shepherd	Barking	0	0	Int2	FAMILIAR_HUMAN	OW_FH	Desenzano
Alice	4	F	no	oropa_shepherd_mix	shepherd	Growling	0	0	Int2	FAMILIAR_HUMAN	OW_FH	Desenzano
Alice	4	F	no	oropa_shepherd_mix	shepherd	Head_towards_the_gate	1	0.998	Int2	FAMILIAR_HUMAN	OW_FH	Desenzano
Alice	4	F	no	oropa_shepherd_mix	shepherd	Head_towards_the_human	3	12.0	Int2	FAMILIAR_HUMAN	OW_FH	Desenzano
Alice	4	F	no	oropa_shepherd_mix	shepherd	Head_elsewhere	3	16.745	Int2	FAMILIAR_HUMAN	OW_FH	Desenzano
Alice	4	F	no	oropa_shepherd_mix	shepherd	Body_towards_the_human	2	7.749	Int2	FAMILIAR_HUMAN	OW_FH	Desenzano
Alice	4	F	no	oropa_shepherd_mix	shepherd	Body_elsewhere	2	19.749	Int2	FAMILIAR_HUMAN	OW_FH	Desenzano
Alice	4	F	no	oropa_shepherd_mix	shepherd	Scratching	0	NA	Int2	FAMILIAR_HUMAN	OW_FH	Desenzano
Alice	4	F	no	oropa_shepherd_mix	shepherd	Trembling	0	0	Int2	FAMILIAR_HUMAN	OW_FH	Desenzano
Alice	4	F	no	oropa_shepherd_mix	shepherd	Arching_the_back	0	NA	Int2	FAMILIAR_HUMAN	OW_FH	Desenzano
Alice	4	F	no	oropa_shepherd_mix	shepherd	Stretching	0	NA	Int2	FAMILIAR_HUMAN	OW_FH	Desenzano
Alice	4	F	no	oropa_shepherd_mix	shepherd	Sneezing	0	NA	Int2	FAMILIAR_HUMAN	OW_FH	Desenzano
Alice	4	F	no	oropa_shepherd_mix	shepherd	Resting	0	0	Int2	FAMILIAR_HUMAN	OW_FH	Desenzano
Alice	4	F	no	oropa_shepherd_mix	shepherd	Paw_Lifting	0	0	Int2	FAMILIAR_HUMAN	OW_FH	Desenzano
Alice	4	F	no	oropa_shepherd_mix	shepherd	Paw_Tapping	0	0	Int2	FAMILIAR_HUMAN	OW_FH	Desenzano
Alice	4	F	no	oropa_shepherd_mix	shepherd	Autogrooming	0	0	Int2	FAMILIAR_HUMAN	OW_FH	Desenzano
Alice	4	F	no	oropa_shepherd_mix	shepherd	Eating_grass	0	0	Int2	FAMILIAR_HUMAN	OW_FH	Desenzano
Alice	4	F	no	oropa_shepherd_mix	shepherd	Marking	0	NA	Int2	FAMILIAR_HUMAN	OW_FH	Desenzano
Alice	4	F	no	oropa_shepherd_mix	shepherd	Eliminating-mark	0	NA	Int2	FAMILIAR_HUMAN	OW_FH	Desenzano
Alice	4	F	no	oropa_shepherd_mix	shepherd	Digging	0	0	Int2	FAMILIAR_HUMAN	OW_FH	Desenzano
Alice	4	F	no	oropa_shepherd_mix	shepherd	Tail_Up	0	0	Int2	FAMILIAR_HUMAN	OW_FH	Desenzano
Alice	4	F	no	oropa_shepherd_mix	shepherd	Tail_Neutral	2	14.989	Int2	FAMILIAR_HUMAN	OW_FH	Desenzano
Alice	4	F	no	oropa_shepherd_mix	shepherd	Tail_Down	2	14.757	Int2	FAMILIAR_HUMAN	OW_FH	Desenzano
Alice	4	F	no	oropa_shepherd_mix	shepherd	Tail_Between_Legs	0	0	Int2	FAMILIAR_HUMAN	OW_FH	Desenzano
Alice	4	F	no	oropa_shepherd_mix	shepherd	Tail_Wagging	2	8.25	Int2	FAMILIAR_HUMAN	OW_FH	Desenzano
Alice	4	F	no	oropa_shepherd_mix	shepherd	High	0	0	Int2	FAMILIAR_HUMAN	OW_FH	Desenzano
Alice	4	F	no	oropa_shepherd_mix	shepherd	Neutral	1	29.749	Int2	FAMILIAR_HUMAN	OW_FH	Desenzano
Alice	4	F	no	oropa_shepherd_mix	shepherd	Low	0	0	Int2	FAMILIAR_HUMAN	OW_FH	Desenzano
Alice	4	F	no	oropa_shepherd_mix	shepherd	Near_(<1m)	3	18.249	Int2	FAMILIAR_HUMAN	OW_FH	Desenzano
Alice	4	F	no	oropa_shepherd_mix	shepherd	Far_(>1m)	3	11.495	Int2	FAMILIAR_HUMAN	OW_FH	Desenzano
Alice	4	F	no	oropa_shepherd_mix	shepherd	AU101-L	0	0	Int3	OWNER	OW_FH	Desenzano
Alice	4	F	no	oropa_shepherd_mix	shepherd	AU101-R	0	0	Int3	OWNER	OW_FH	Desenzano
Alice	4	F	no	oropa_shepherd_mix	shepherd	AU101	2	12.018	Int3	OWNER	OW_FH	Desenzano
Alice	4	F	no	oropa_shepherd_mix	shepherd	AU143	0	0	Int3	OWNER	OW_FH	Desenzano
Alice	4	F	no	oropa_shepherd_mix	shepherd	AU145-L	0	NA	Int3	OWNER	OW_FH	Desenzano
Alice	4	F	no	oropa_shepherd_mix	shepherd	AU145-R	0	NA	Int3	OWNER	OW_FH	Desenzano
Alice	4	F	no	oropa_shepherd_mix	shepherd	AU145	2	NA	Int3	OWNER	OW_FH	Desenzano
Alice	4	F	no	oropa_shepherd_mix	shepherd	AU109_+_110	0	0	Int3	OWNER	OW_FH	Desenzano
Alice	4	F	no	oropa_shepherd_mix	shepherd	AU27	0	NA	Int3	OWNER	OW_FH	Desenzano
Alice	4	F	no	oropa_shepherd_mix	shepherd	AD19	1	17.506	Int3	OWNER	OW_FH	Desenzano
Alice	4	F	no	oropa_shepherd_mix	shepherd	AD37-L	0	NA	Int3	OWNER	OW_FH	Desenzano
Alice	4	F	no	oropa_shepherd_mix	shepherd	AD37-R	0	NA	Int3	OWNER	OW_FH	Desenzano
Alice	4	F	no	oropa_shepherd_mix	shepherd	AD37	0	NA	Int3	OWNER	OW_FH	Desenzano
Alice	4	F	no	oropa_shepherd_mix	shepherd	AD137	2	NA	Int3	OWNER	OW_FH	Desenzano
Alice	4	F	no	oropa_shepherd_mix	shepherd	AD51	1	NA	Int3	OWNER	OW_FH	Desenzano
Alice	4	F	no	oropa_shepherd_mix	shepherd	AD52	0	NA	Int3	OWNER	OW_FH	Desenzano
Alice	4	F	no	oropa_shepherd_mix	shepherd	AD55	0	0	Int3	OWNER	OW_FH	Desenzano
Alice	4	F	no	oropa_shepherd_mix	shepherd	AD56	0	0	Int3	OWNER	OW_FH	Desenzano
Alice	4	F	no	oropa_shepherd_mix	shepherd	EAD101	2	2.0	Int3	OWNER	OW_FH	Desenzano
Alice	4	F	no	oropa_shepherd_mix	shepherd	EAD102	0	0	Int3	OWNER	OW_FH	Desenzano
Alice	4	F	no	oropa_shepherd_mix	shepherd	EAD103	2	8.268	Int3	OWNER	OW_FH	Desenzano
Alice	4	F	no	oropa_shepherd_mix	shepherd	EAD104-L	0	0	Int3	OWNER	OW_FH	Desenzano
Alice	4	F	no	oropa_shepherd_mix	shepherd	EAD104-R	0	0	Int3	OWNER	OW_FH	Desenzano
Alice	4	F	no	oropa_shepherd_mix	shepherd	EAD104	0	0	Int3	OWNER	OW_FH	Desenzano
Alice	4	F	no	oropa_shepherd_mix	shepherd	EAD105	1	7.5	Int3	OWNER	OW_FH	Desenzano
Alice	4	F	no	oropa_shepherd_mix	shepherd	AD40-A	0	0	Int3	OWNER	OW_FH	Desenzano
Alice	4	F	no	oropa_shepherd_mix	shepherd	AD40-O	0	0	Int3	OWNER	OW_FH	Desenzano
Alice	4	F	no	oropa_shepherd_mix	shepherd	AD81	0	0	Int3	OWNER	OW_FH	Desenzano
Alice	4	F	no	oropa_shepherd_mix	shepherd	GASPING	0	0	Int3	OWNER	OW_FH	Desenzano
Alice	4	F	no	oropa_shepherd_mix	shepherd	AD126	1	12.998	Int3	OWNER	OW_FH	Desenzano
Alice	4	F	no	oropa_shepherd_mix	shepherd	AD160	0	0	Int3	OWNER	OW_FH	Desenzano
Alice	4	F	no	oropa_shepherd_mix	shepherd	AD73	1	10.035	Int3	OWNER	OW_FH	Desenzano
Alice	4	F	no	oropa_shepherd_mix	shepherd	S_EYE	0	0	Int3	OWNER	OW_FH	Desenzano
Alice	4	F	no	oropa_shepherd_mix	shepherd	BLOW	0	0	Int3	OWNER	OW_FH	Desenzano
Alice	4	F	no	oropa_shepherd_mix	shepherd	Standing_up	1	5.504	Int3	OWNER	OW_FH	Desenzano
Alice	4	F	no	oropa_shepherd_mix	shepherd	Sitting	0	0	Int3	OWNER	OW_FH	Desenzano
Alice	4	F	no	oropa_shepherd_mix	shepherd	Laying	1	24.5	Int3	OWNER	OW_FH	Desenzano
Alice	4	F	no	oropa_shepherd_mix	shepherd	Still	1	30.005	Int3	OWNER	OW_FH	Desenzano
Alice	4	F	no	oropa_shepherd_mix	shepherd	Freezing	0	0	Int3	OWNER	OW_FH	Desenzano
Alice	4	F	no	oropa_shepherd_mix	shepherd	Pointing	0	0	Int3	OWNER	OW_FH	Desenzano
Alice	4	F	no	oropa_shepherd_mix	shepherd	Walking	0	0	Int3	OWNER	OW_FH	Desenzano
Alice	4	F	no	oropa_shepherd_mix	shepherd	Trotting	0	0	Int3	OWNER	OW_FH	Desenzano
Alice	4	F	no	oropa_shepherd_mix	shepherd	Back	0	0	Int3	OWNER	OW_FH	Desenzano
Alice	4	F	no	oropa_shepherd_mix	shepherd	Whining	0	0	Int3	OWNER	OW_FH	Desenzano
Alice	4	F	no	oropa_shepherd_mix	shepherd	Barking	0	0	Int3	OWNER	OW_FH	Desenzano
Alice	4	F	no	oropa_shepherd_mix	shepherd	Growling	0	0	Int3	OWNER	OW_FH	Desenzano
Alice	4	F	no	oropa_shepherd_mix	shepherd	Head_towards_the_gate	0	0	Int3	OWNER	OW_FH	Desenzano
Alice	4	F	no	oropa_shepherd_mix	shepherd	Head_towards_the_human	1	30.005	Int3	OWNER	OW_FH	Desenzano
Alice	4	F	no	oropa_shepherd_mix	shepherd	Head_elsewhere	0	0	Int3	OWNER	OW_FH	Desenzano
Alice	4	F	no	oropa_shepherd_mix	shepherd	Body_towards_the_human	1	30.005	Int3	OWNER	OW_FH	Desenzano
Alice	4	F	no	oropa_shepherd_mix	shepherd	Body_elsewhere	0	0	Int3	OWNER	OW_FH	Desenzano
Alice	4	F	no	oropa_shepherd_mix	shepherd	Scratching	0	NA	Int3	OWNER	OW_FH	Desenzano
Alice	4	F	no	oropa_shepherd_mix	shepherd	Trembling	0	0	Int3	OWNER	OW_FH	Desenzano
Alice	4	F	no	oropa_shepherd_mix	shepherd	Arching_the_back	0	NA	Int3	OWNER	OW_FH	Desenzano
Alice	4	F	no	oropa_shepherd_mix	shepherd	Stretching	0	NA	Int3	OWNER	OW_FH	Desenzano
Alice	4	F	no	oropa_shepherd_mix	shepherd	Sneezing	0	NA	Int3	OWNER	OW_FH	Desenzano
Alice	4	F	no	oropa_shepherd_mix	shepherd	Resting	0	0	Int3	OWNER	OW_FH	Desenzano
Alice	4	F	no	oropa_shepherd_mix	shepherd	Paw_Lifting	0	0	Int3	OWNER	OW_FH	Desenzano
Alice	4	F	no	oropa_shepherd_mix	shepherd	Paw_Tapping	0	0	Int3	OWNER	OW_FH	Desenzano
Alice	4	F	no	oropa_shepherd_mix	shepherd	Autogrooming	0	0	Int3	OWNER	OW_FH	Desenzano
Alice	4	F	no	oropa_shepherd_mix	shepherd	Eating_grass	0	0	Int3	OWNER	OW_FH	Desenzano
Alice	4	F	no	oropa_shepherd_mix	shepherd	Marking	0	NA	Int3	OWNER	OW_FH	Desenzano
Alice	4	F	no	oropa_shepherd_mix	shepherd	Eliminating-mark	0	NA	Int3	OWNER	OW_FH	Desenzano
Alice	4	F	no	oropa_shepherd_mix	shepherd	Digging	0	0	Int3	OWNER	OW_FH	Desenzano
Alice	4	F	no	oropa_shepherd_mix	shepherd	Tail_Up	0	0	Int3	OWNER	OW_FH	Desenzano
Alice	4	F	no	oropa_shepherd_mix	shepherd	Tail_Neutral	0	0	Int3	OWNER	OW_FH	Desenzano
Alice	4	F	no	oropa_shepherd_mix	shepherd	Tail_Down	1	5.505	Int3	OWNER	OW_FH	Desenzano
Alice	4	F	no	oropa_shepherd_mix	shepherd	Tail_Between_Legs	0	0	Int3	OWNER	OW_FH	Desenzano
Alice	4	F	no	oropa_shepherd_mix	shepherd	Tail_Wagging	1	24.5	Int3	OWNER	OW_FH	Desenzano
Alice	4	F	no	oropa_shepherd_mix	shepherd	High	0	0	Int3	OWNER	OW_FH	Desenzano
Alice	4	F	no	oropa_shepherd_mix	shepherd	Neutral	1	30.005	Int3	OWNER	OW_FH	Desenzano
Alice	4	F	no	oropa_shepherd_mix	shepherd	Low	0	0	Int3	OWNER	OW_FH	Desenzano
Alice	4	F	no	oropa_shepherd_mix	shepherd	Near_(<1m)	1	30.005	Int3	OWNER	OW_FH	Desenzano
Alice	4	F	no	oropa_shepherd_mix	shepherd	Far_(>1m)	0	0	Int3	OWNER	OW_FH	Desenzano
Alice	4	F	no	oropa_shepherd_mix	shepherd	AU101-L	0	0	Int3	FAMILIAR_HUMAN	OW_FH	Desenzano
Alice	4	F	no	oropa_shepherd_mix	shepherd	AU101-R	0	0	Int3	FAMILIAR_HUMAN	OW_FH	Desenzano
Alice	4	F	no	oropa_shepherd_mix	shepherd	AU101	5	20.509	Int3	FAMILIAR_HUMAN	OW_FH	Desenzano
Alice	4	F	no	oropa_shepherd_mix	shepherd	AU143	0	0	Int3	FAMILIAR_HUMAN	OW_FH	Desenzano
Alice	4	F	no	oropa_shepherd_mix	shepherd	AU145-L	0	NA	Int3	FAMILIAR_HUMAN	OW_FH	Desenzano
Alice	4	F	no	oropa_shepherd_mix	shepherd	AU145-R	0	NA	Int3	FAMILIAR_HUMAN	OW_FH	Desenzano
Alice	4	F	no	oropa_shepherd_mix	shepherd	AU145	4	NA	Int3	FAMILIAR_HUMAN	OW_FH	Desenzano
Alice	4	F	no	oropa_shepherd_mix	shepherd	AU109_+_110	0	0	Int3	FAMILIAR_HUMAN	OW_FH	Desenzano
Alice	4	F	no	oropa_shepherd_mix	shepherd	AU27	0	NA	Int3	FAMILIAR_HUMAN	OW_FH	Desenzano
Alice	4	F	no	oropa_shepherd_mix	shepherd	AD19	2	26.752	Int3	FAMILIAR_HUMAN	OW_FH	Desenzano
Alice	4	F	no	oropa_shepherd_mix	shepherd	AD37-L	0	NA	Int3	FAMILIAR_HUMAN	OW_FH	Desenzano
Alice	4	F	no	oropa_shepherd_mix	shepherd	AD37-R	0	NA	Int3	FAMILIAR_HUMAN	OW_FH	Desenzano
Alice	4	F	no	oropa_shepherd_mix	shepherd	AD37	0	NA	Int3	FAMILIAR_HUMAN	OW_FH	Desenzano
Alice	4	F	no	oropa_shepherd_mix	shepherd	AD137	2	NA	Int3	FAMILIAR_HUMAN	OW_FH	Desenzano
Alice	4	F	no	oropa_shepherd_mix	shepherd	AD51	2	NA	Int3	FAMILIAR_HUMAN	OW_FH	Desenzano
Alice	4	F	no	oropa_shepherd_mix	shepherd	AD52	0	NA	Int3	FAMILIAR_HUMAN	OW_FH	Desenzano
Alice	4	F	no	oropa_shepherd_mix	shepherd	AD55	0	0	Int3	FAMILIAR_HUMAN	OW_FH	Desenzano
Alice	4	F	no	oropa_shepherd_mix	shepherd	AD56	0	0	Int3	FAMILIAR_HUMAN	OW_FH	Desenzano
Alice	4	F	no	oropa_shepherd_mix	shepherd	EAD101	0	0	Int3	FAMILIAR_HUMAN	OW_FH	Desenzano
Alice	4	F	no	oropa_shepherd_mix	shepherd	EAD102	1	4.998	Int3	FAMILIAR_HUMAN	OW_FH	Desenzano
Alice	4	F	no	oropa_shepherd_mix	shepherd	EAD103	0	0	Int3	FAMILIAR_HUMAN	OW_FH	Desenzano
Alice	4	F	no	oropa_shepherd_mix	shepherd	EAD104-L	0	0	Int3	FAMILIAR_HUMAN	OW_FH	Desenzano
Alice	4	F	no	oropa_shepherd_mix	shepherd	EAD104-R	0	0	Int3	FAMILIAR_HUMAN	OW_FH	Desenzano
Alice	4	F	no	oropa_shepherd_mix	shepherd	EAD104	3	17.251	Int3	FAMILIAR_HUMAN	OW_FH	Desenzano
Alice	4	F	no	oropa_shepherd_mix	shepherd	EAD105	2	7.752	Int3	FAMILIAR_HUMAN	OW_FH	Desenzano
Alice	4	F	no	oropa_shepherd_mix	shepherd	AD40-A	1	3.0	Int3	FAMILIAR_HUMAN	OW_FH	Desenzano
Alice	4	F	no	oropa_shepherd_mix	shepherd	AD40-O	2	8.248	Int3	FAMILIAR_HUMAN	OW_FH	Desenzano
Alice	4	F	no	oropa_shepherd_mix	shepherd	AD81	0	0	Int3	FAMILIAR_HUMAN	OW_FH	Desenzano
Alice	4	F	no	oropa_shepherd_mix	shepherd	GASPING	0	0	Int3	FAMILIAR_HUMAN	OW_FH	Desenzano
Alice	4	F	no	oropa_shepherd_mix	shepherd	AD126	2	11.001	Int3	FAMILIAR_HUMAN	OW_FH	Desenzano
Alice	4	F	no	oropa_shepherd_mix	shepherd	AD160	0	0	Int3	FAMILIAR_HUMAN	OW_FH	Desenzano
Alice	4	F	no	oropa_shepherd_mix	shepherd	AD73	0	0	Int3	FAMILIAR_HUMAN	OW_FH	Desenzano
Alice	4	F	no	oropa_shepherd_mix	shepherd	S_EYE	0	0	Int3	FAMILIAR_HUMAN	OW_FH	Desenzano
Alice	4	F	no	oropa_shepherd_mix	shepherd	BLOW	0	0	Int3	FAMILIAR_HUMAN	OW_FH	Desenzano
Alice	4	F	no	oropa_shepherd_mix	shepherd	Standing_up	1	28.248	Int3	FAMILIAR_HUMAN	OW_FH	Desenzano
Alice	4	F	no	oropa_shepherd_mix	shepherd	Sitting	1	2.0	Int3	FAMILIAR_HUMAN	OW_FH	Desenzano
Alice	4	F	no	oropa_shepherd_mix	shepherd	Laying	0	0	Int3	FAMILIAR_HUMAN	OW_FH	Desenzano
Alice	4	F	no	oropa_shepherd_mix	shepherd	Still	2	24.999	Int3	FAMILIAR_HUMAN	OW_FH	Desenzano
Alice	4	F	no	oropa_shepherd_mix	shepherd	Freezing	0	0	Int3	FAMILIAR_HUMAN	OW_FH	Desenzano
Alice	4	F	no	oropa_shepherd_mix	shepherd	Pointing	0	0	Int3	FAMILIAR_HUMAN	OW_FH	Desenzano
Alice	4	F	no	oropa_shepherd_mix	shepherd	Walking	1	5.248	Int3	FAMILIAR_HUMAN	OW_FH	Desenzano
Alice	4	F	no	oropa_shepherd_mix	shepherd	Trotting	0	0	Int3	FAMILIAR_HUMAN	OW_FH	Desenzano
Alice	4	F	no	oropa_shepherd_mix	shepherd	Back	0	0	Int3	FAMILIAR_HUMAN	OW_FH	Desenzano
Alice	4	F	no	oropa_shepherd_mix	shepherd	Whining	1	1.751	Int3	FAMILIAR_HUMAN	OW_FH	Desenzano
Alice	4	F	no	oropa_shepherd_mix	shepherd	Barking	0	0	Int3	FAMILIAR_HUMAN	OW_FH	Desenzano
Alice	4	F	no	oropa_shepherd_mix	shepherd	Growling	0	0	Int3	FAMILIAR_HUMAN	OW_FH	Desenzano
Alice	4	F	no	oropa_shepherd_mix	shepherd	Head_towards_the_gate	1	2.499	Int3	FAMILIAR_HUMAN	OW_FH	Desenzano
Alice	4	F	no	oropa_shepherd_mix	shepherd	Head_towards_the_human	3	20.747	Int3	FAMILIAR_HUMAN	OW_FH	Desenzano
Alice	4	F	no	oropa_shepherd_mix	shepherd	Head_elsewhere	3	6.997	Int3	FAMILIAR_HUMAN	OW_FH	Desenzano
Alice	4	F	no	oropa_shepherd_mix	shepherd	Body_towards_the_human	2	27.748	Int3	FAMILIAR_HUMAN	OW_FH	Desenzano
Alice	4	F	no	oropa_shepherd_mix	shepherd	Body_elsewhere	1	2.499	Int3	FAMILIAR_HUMAN	OW_FH	Desenzano
Alice	4	F	no	oropa_shepherd_mix	shepherd	Scratching	0	NA	Int3	FAMILIAR_HUMAN	OW_FH	Desenzano
Alice	4	F	no	oropa_shepherd_mix	shepherd	Trembling	0	0	Int3	FAMILIAR_HUMAN	OW_FH	Desenzano
Alice	4	F	no	oropa_shepherd_mix	shepherd	Arching_the_back	0	NA	Int3	FAMILIAR_HUMAN	OW_FH	Desenzano
Alice	4	F	no	oropa_shepherd_mix	shepherd	Stretching	0	NA	Int3	FAMILIAR_HUMAN	OW_FH	Desenzano
Alice	4	F	no	oropa_shepherd_mix	shepherd	Sneezing	0	NA	Int3	FAMILIAR_HUMAN	OW_FH	Desenzano
Alice	4	F	no	oropa_shepherd_mix	shepherd	Resting	0	0	Int3	FAMILIAR_HUMAN	OW_FH	Desenzano
Alice	4	F	no	oropa_shepherd_mix	shepherd	Paw_Lifting	0	0	Int3	FAMILIAR_HUMAN	OW_FH	Desenzano
Alice	4	F	no	oropa_shepherd_mix	shepherd	Paw_Tapping	0	0	Int3	FAMILIAR_HUMAN	OW_FH	Desenzano
Alice	4	F	no	oropa_shepherd_mix	shepherd	Autogrooming	0	0	Int3	FAMILIAR_HUMAN	OW_FH	Desenzano
Alice	4	F	no	oropa_shepherd_mix	shepherd	Eating_grass	0	0	Int3	FAMILIAR_HUMAN	OW_FH	Desenzano
Alice	4	F	no	oropa_shepherd_mix	shepherd	Marking	0	NA	Int3	FAMILIAR_HUMAN	OW_FH	Desenzano
Alice	4	F	no	oropa_shepherd_mix	shepherd	Eliminating-mark	0	NA	Int3	FAMILIAR_HUMAN	OW_FH	Desenzano
Alice	4	F	no	oropa_shepherd_mix	shepherd	Digging	0	0	Int3	FAMILIAR_HUMAN	OW_FH	Desenzano
Alice	4	F	no	oropa_shepherd_mix	shepherd	Tail_Up	0	0	Int3	FAMILIAR_HUMAN	OW_FH	Desenzano
Alice	4	F	no	oropa_shepherd_mix	shepherd	Tail_Neutral	0	0	Int3	FAMILIAR_HUMAN	OW_FH	Desenzano
Alice	4	F	no	oropa_shepherd_mix	shepherd	Tail_Down	1	27.502	Int3	FAMILIAR_HUMAN	OW_FH	Desenzano
Alice	4	F	no	oropa_shepherd_mix	shepherd	Tail_Between_Legs	0	0	Int3	FAMILIAR_HUMAN	OW_FH	Desenzano
Alice	4	F	no	oropa_shepherd_mix	shepherd	Tail_Wagging	1	17.249	Int3	FAMILIAR_HUMAN	OW_FH	Desenzano
Alice	4	F	no	oropa_shepherd_mix	shepherd	High	0	0	Int3	FAMILIAR_HUMAN	OW_FH	Desenzano
Alice	4	F	no	oropa_shepherd_mix	shepherd	Neutral	1	30.249	Int3	FAMILIAR_HUMAN	OW_FH	Desenzano
Alice	4	F	no	oropa_shepherd_mix	shepherd	Low	0	0	Int3	FAMILIAR_HUMAN	OW_FH	Desenzano
Alice	4	F	no	oropa_shepherd_mix	shepherd	Near_(<1m)	1	30.249	Int3	FAMILIAR_HUMAN	OW_FH	Desenzano
Alice	4	F	no	oropa_shepherd_mix	shepherd	Far_(>1m)	0	0	Int3	FAMILIAR_HUMAN	OW_FH	Desenzano
Alice	4	F	no	oropa_shepherd_mix	shepherd	AU101-L	0	0	STILL_FACE	OWNER	OW_FH	Desenzano
Alice	4	F	no	oropa_shepherd_mix	shepherd	AU101-R	0	0	STILL_FACE	OWNER	OW_FH	Desenzano
Alice	4	F	no	oropa_shepherd_mix	shepherd	AU101	4	24.748	STILL_FACE	OWNER	OW_FH	Desenzano
Alice	4	F	no	oropa_shepherd_mix	shepherd	AU143	0	0	STILL_FACE	OWNER	OW_FH	Desenzano
Alice	4	F	no	oropa_shepherd_mix	shepherd	AU145-L	0	NA	STILL_FACE	OWNER	OW_FH	Desenzano
Alice	4	F	no	oropa_shepherd_mix	shepherd	AU145-R	0	NA	STILL_FACE	OWNER	OW_FH	Desenzano
Alice	4	F	no	oropa_shepherd_mix	shepherd	AU145	5	NA	STILL_FACE	OWNER	OW_FH	Desenzano
Alice	4	F	no	oropa_shepherd_mix	shepherd	AU109_+_110	0	0	STILL_FACE	OWNER	OW_FH	Desenzano
Alice	4	F	no	oropa_shepherd_mix	shepherd	AU27	0	NA	STILL_FACE	OWNER	OW_FH	Desenzano
Alice	4	F	no	oropa_shepherd_mix	shepherd	AD19	4	19.491	STILL_FACE	OWNER	OW_FH	Desenzano
Alice	4	F	no	oropa_shepherd_mix	shepherd	AD37-L	0	NA	STILL_FACE	OWNER	OW_FH	Desenzano
Alice	4	F	no	oropa_shepherd_mix	shepherd	AD37-R	0	NA	STILL_FACE	OWNER	OW_FH	Desenzano
Alice	4	F	no	oropa_shepherd_mix	shepherd	AD37	0	NA	STILL_FACE	OWNER	OW_FH	Desenzano
Alice	4	F	no	oropa_shepherd_mix	shepherd	AD137	0	NA	STILL_FACE	OWNER	OW_FH	Desenzano
Alice	4	F	no	oropa_shepherd_mix	shepherd	AD51	1	NA	STILL_FACE	OWNER	OW_FH	Desenzano
Alice	4	F	no	oropa_shepherd_mix	shepherd	AD52	2	NA	STILL_FACE	OWNER	OW_FH	Desenzano
Alice	4	F	no	oropa_shepherd_mix	shepherd	AD55	0	0	STILL_FACE	OWNER	OW_FH	Desenzano
Alice	4	F	no	oropa_shepherd_mix	shepherd	AD56	0	0	STILL_FACE	OWNER	OW_FH	Desenzano
Alice	4	F	no	oropa_shepherd_mix	shepherd	EAD101	1	24.751	STILL_FACE	OWNER	OW_FH	Desenzano
Alice	4	F	no	oropa_shepherd_mix	shepherd	EAD102	1	6.249	STILL_FACE	OWNER	OW_FH	Desenzano
Alice	4	F	no	oropa_shepherd_mix	shepherd	EAD103	0	0	STILL_FACE	OWNER	OW_FH	Desenzano
Alice	4	F	no	oropa_shepherd_mix	shepherd	EAD104-L	0	0	STILL_FACE	OWNER	OW_FH	Desenzano
Alice	4	F	no	oropa_shepherd_mix	shepherd	EAD104-R	0	0	STILL_FACE	OWNER	OW_FH	Desenzano
Alice	4	F	no	oropa_shepherd_mix	shepherd	EAD104	0	0	STILL_FACE	OWNER	OW_FH	Desenzano
Alice	4	F	no	oropa_shepherd_mix	shepherd	EAD105	0	0	STILL_FACE	OWNER	OW_FH	Desenzano
Alice	4	F	no	oropa_shepherd_mix	shepherd	AD40-A	1	1.498	STILL_FACE	OWNER	OW_FH	Desenzano
Alice	4	F	no	oropa_shepherd_mix	shepherd	AD40-O	0	0	STILL_FACE	OWNER	OW_FH	Desenzano
Alice	4	F	no	oropa_shepherd_mix	shepherd	AD81	0	0	STILL_FACE	OWNER	OW_FH	Desenzano
Alice	4	F	no	oropa_shepherd_mix	shepherd	GASPING	0	0	STILL_FACE	OWNER	OW_FH	Desenzano
Alice	4	F	no	oropa_shepherd_mix	shepherd	AD126	2	9.737	STILL_FACE	OWNER	OW_FH	Desenzano
Alice	4	F	no	oropa_shepherd_mix	shepherd	AD160	0	0	STILL_FACE	OWNER	OW_FH	Desenzano
Alice	4	F	no	oropa_shepherd_mix	shepherd	AD73	0	0	STILL_FACE	OWNER	OW_FH	Desenzano
Alice	4	F	no	oropa_shepherd_mix	shepherd	S_EYE	0	0	STILL_FACE	OWNER	OW_FH	Desenzano
Alice	4	F	no	oropa_shepherd_mix	shepherd	BLOW	0	0	STILL_FACE	OWNER	OW_FH	Desenzano
Alice	4	F	no	oropa_shepherd_mix	shepherd	Standing_up	1	24.27	STILL_FACE	OWNER	OW_FH	Desenzano
Alice	4	F	no	oropa_shepherd_mix	shepherd	Sitting	0	0	STILL_FACE	OWNER	OW_FH	Desenzano
Alice	4	F	no	oropa_shepherd_mix	shepherd	Laying	1	5.805	STILL_FACE	OWNER	OW_FH	Desenzano
Alice	4	F	no	oropa_shepherd_mix	shepherd	Still	2	27.826	STILL_FACE	OWNER	OW_FH	Desenzano
Alice	4	F	no	oropa_shepherd_mix	shepherd	Freezing	0	0	STILL_FACE	OWNER	OW_FH	Desenzano
Alice	4	F	no	oropa_shepherd_mix	shepherd	Pointing	0	0	STILL_FACE	OWNER	OW_FH	Desenzano
Alice	4	F	no	oropa_shepherd_mix	shepherd	Walking	1	2.248	STILL_FACE	OWNER	OW_FH	Desenzano
Alice	4	F	no	oropa_shepherd_mix	shepherd	Trotting	0	0	STILL_FACE	OWNER	OW_FH	Desenzano
Alice	4	F	no	oropa_shepherd_mix	shepherd	Back	0	0	STILL_FACE	OWNER	OW_FH	Desenzano
Alice	4	F	no	oropa_shepherd_mix	shepherd	Whining	0	0	STILL_FACE	OWNER	OW_FH	Desenzano
Alice	4	F	no	oropa_shepherd_mix	shepherd	Barking	0	0	STILL_FACE	OWNER	OW_FH	Desenzano
Alice	4	F	no	oropa_shepherd_mix	shepherd	Growling	0	0	STILL_FACE	OWNER	OW_FH	Desenzano
Alice	4	F	no	oropa_shepherd_mix	shepherd	Head_towards_the_gate	2	5.249	STILL_FACE	OWNER	OW_FH	Desenzano
Alice	4	F	no	oropa_shepherd_mix	shepherd	Head_towards_the_human	3	24.823	STILL_FACE	OWNER	OW_FH	Desenzano
Alice	4	F	no	oropa_shepherd_mix	shepherd	Head_elsewhere	0	0	STILL_FACE	OWNER	OW_FH	Desenzano
Alice	4	F	no	oropa_shepherd_mix	shepherd	Body_towards_the_human	1	30.076	STILL_FACE	OWNER	OW_FH	Desenzano
Alice	4	F	no	oropa_shepherd_mix	shepherd	Body_elsewhere	0	0	STILL_FACE	OWNER	OW_FH	Desenzano
Alice	4	F	no	oropa_shepherd_mix	shepherd	Scratching	0	NA	STILL_FACE	OWNER	OW_FH	Desenzano
Alice	4	F	no	oropa_shepherd_mix	shepherd	Trembling	0	0	STILL_FACE	OWNER	OW_FH	Desenzano
Alice	4	F	no	oropa_shepherd_mix	shepherd	Arching_the_back	0	NA	STILL_FACE	OWNER	OW_FH	Desenzano
Alice	4	F	no	oropa_shepherd_mix	shepherd	Stretching	0	NA	STILL_FACE	OWNER	OW_FH	Desenzano
Alice	4	F	no	oropa_shepherd_mix	shepherd	Sneezing	0	NA	STILL_FACE	OWNER	OW_FH	Desenzano
Alice	4	F	no	oropa_shepherd_mix	shepherd	Resting	0	0	STILL_FACE	OWNER	OW_FH	Desenzano
Alice	4	F	no	oropa_shepherd_mix	shepherd	Paw_Lifting	0	0	STILL_FACE	OWNER	OW_FH	Desenzano
Alice	4	F	no	oropa_shepherd_mix	shepherd	Paw_Tapping	0	0	STILL_FACE	OWNER	OW_FH	Desenzano
Alice	4	F	no	oropa_shepherd_mix	shepherd	Autogrooming	0	0	STILL_FACE	OWNER	OW_FH	Desenzano
Alice	4	F	no	oropa_shepherd_mix	shepherd	Eating_grass	0	0	STILL_FACE	OWNER	OW_FH	Desenzano
Alice	4	F	no	oropa_shepherd_mix	shepherd	Marking	0	NA	STILL_FACE	OWNER	OW_FH	Desenzano
Alice	4	F	no	oropa_shepherd_mix	shepherd	Eliminating-mark	0	NA	STILL_FACE	OWNER	OW_FH	Desenzano
Alice	4	F	no	oropa_shepherd_mix	shepherd	Digging	0	0	STILL_FACE	OWNER	OW_FH	Desenzano
Alice	4	F	no	oropa_shepherd_mix	shepherd	Tail_Up	0	0	STILL_FACE	OWNER	OW_FH	Desenzano
Alice	4	F	no	oropa_shepherd_mix	shepherd	Tail_Neutral	0	0	STILL_FACE	OWNER	OW_FH	Desenzano
Alice	4	F	no	oropa_shepherd_mix	shepherd	Tail_Down	1	24.271	STILL_FACE	OWNER	OW_FH	Desenzano
Alice	4	F	no	oropa_shepherd_mix	shepherd	Tail_Between_Legs	0	0	STILL_FACE	OWNER	OW_FH	Desenzano
Alice	4	F	no	oropa_shepherd_mix	shepherd	Tail_Wagging	1	5.007	STILL_FACE	OWNER	OW_FH	Desenzano
Alice	4	F	no	oropa_shepherd_mix	shepherd	High	0	0	STILL_FACE	OWNER	OW_FH	Desenzano
Alice	4	F	no	oropa_shepherd_mix	shepherd	Neutral	1	30.076	STILL_FACE	OWNER	OW_FH	Desenzano
Alice	4	F	no	oropa_shepherd_mix	shepherd	Low	0	0	STILL_FACE	OWNER	OW_FH	Desenzano
Alice	4	F	no	oropa_shepherd_mix	shepherd	Near_(<1m)	1	30.076	STILL_FACE	OWNER	OW_FH	Desenzano
Alice	4	F	no	oropa_shepherd_mix	shepherd	Far_(>1m)	0	0	STILL_FACE	OWNER	OW_FH	Desenzano
Alice	4	F	no	oropa_shepherd_mix	shepherd	AU101-L	0	0	STILL_FACE	FAMILIAR_HUMAN	OW_FH	Desenzano
Alice	4	F	no	oropa_shepherd_mix	shepherd	AU101-R	0	0	STILL_FACE	FAMILIAR_HUMAN	OW_FH	Desenzano
Alice	4	F	no	oropa_shepherd_mix	shepherd	AU101	4	13.254	STILL_FACE	FAMILIAR_HUMAN	OW_FH	Desenzano
Alice	4	F	no	oropa_shepherd_mix	shepherd	AU143	0	0	STILL_FACE	FAMILIAR_HUMAN	OW_FH	Desenzano
Alice	4	F	no	oropa_shepherd_mix	shepherd	AU145-L	0	NA	STILL_FACE	FAMILIAR_HUMAN	OW_FH	Desenzano
Alice	4	F	no	oropa_shepherd_mix	shepherd	AU145-R	0	NA	STILL_FACE	FAMILIAR_HUMAN	OW_FH	Desenzano
Alice	4	F	no	oropa_shepherd_mix	shepherd	AU145	2	NA	STILL_FACE	FAMILIAR_HUMAN	OW_FH	Desenzano
Alice	4	F	no	oropa_shepherd_mix	shepherd	AU109_+_110	0	0	STILL_FACE	FAMILIAR_HUMAN	OW_FH	Desenzano
Alice	4	F	no	oropa_shepherd_mix	shepherd	AU27	0	NA	STILL_FACE	FAMILIAR_HUMAN	OW_FH	Desenzano
Alice	4	F	no	oropa_shepherd_mix	shepherd	AD19	2	5.995	STILL_FACE	FAMILIAR_HUMAN	OW_FH	Desenzano
Alice	4	F	no	oropa_shepherd_mix	shepherd	AD37-L	0	NA	STILL_FACE	FAMILIAR_HUMAN	OW_FH	Desenzano
Alice	4	F	no	oropa_shepherd_mix	shepherd	AD37-R	0	NA	STILL_FACE	FAMILIAR_HUMAN	OW_FH	Desenzano
Alice	4	F	no	oropa_shepherd_mix	shepherd	AD37	0	NA	STILL_FACE	FAMILIAR_HUMAN	OW_FH	Desenzano
Alice	4	F	no	oropa_shepherd_mix	shepherd	AD137	0	NA	STILL_FACE	FAMILIAR_HUMAN	OW_FH	Desenzano
Alice	4	F	no	oropa_shepherd_mix	shepherd	AD51	1	NA	STILL_FACE	FAMILIAR_HUMAN	OW_FH	Desenzano
Alice	4	F	no	oropa_shepherd_mix	shepherd	AD52	2	NA	STILL_FACE	FAMILIAR_HUMAN	OW_FH	Desenzano
Alice	4	F	no	oropa_shepherd_mix	shepherd	AD55	0	0	STILL_FACE	FAMILIAR_HUMAN	OW_FH	Desenzano
Alice	4	F	no	oropa_shepherd_mix	shepherd	AD56	0	0	STILL_FACE	FAMILIAR_HUMAN	OW_FH	Desenzano
Alice	4	F	no	oropa_shepherd_mix	shepherd	EAD101	3	11.747	STILL_FACE	FAMILIAR_HUMAN	OW_FH	Desenzano
Alice	4	F	no	oropa_shepherd_mix	shepherd	EAD102	2	16.747	STILL_FACE	FAMILIAR_HUMAN	OW_FH	Desenzano
Alice	4	F	no	oropa_shepherd_mix	shepherd	EAD103	0	0	STILL_FACE	FAMILIAR_HUMAN	OW_FH	Desenzano
Alice	4	F	no	oropa_shepherd_mix	shepherd	EAD104-L	0	0	STILL_FACE	FAMILIAR_HUMAN	OW_FH	Desenzano
Alice	4	F	no	oropa_shepherd_mix	shepherd	EAD104-R	1	1.498	STILL_FACE	FAMILIAR_HUMAN	OW_FH	Desenzano
Alice	4	F	no	oropa_shepherd_mix	shepherd	EAD104	0	0	STILL_FACE	FAMILIAR_HUMAN	OW_FH	Desenzano
Alice	4	F	no	oropa_shepherd_mix	shepherd	EAD105	0	0	STILL_FACE	FAMILIAR_HUMAN	OW_FH	Desenzano
Alice	4	F	no	oropa_shepherd_mix	shepherd	AD40-A	1	6.252	STILL_FACE	FAMILIAR_HUMAN	OW_FH	Desenzano
Alice	4	F	no	oropa_shepherd_mix	shepherd	AD40-O	3	9.495	STILL_FACE	FAMILIAR_HUMAN	OW_FH	Desenzano
Alice	4	F	no	oropa_shepherd_mix	shepherd	AD81	0	0	STILL_FACE	FAMILIAR_HUMAN	OW_FH	Desenzano
Alice	4	F	no	oropa_shepherd_mix	shepherd	GASPING	0	0	STILL_FACE	FAMILIAR_HUMAN	OW_FH	Desenzano
Alice	4	F	no	oropa_shepherd_mix	shepherd	AD126	0	0	STILL_FACE	FAMILIAR_HUMAN	OW_FH	Desenzano
Alice	4	F	no	oropa_shepherd_mix	shepherd	AD160	0	0	STILL_FACE	FAMILIAR_HUMAN	OW_FH	Desenzano
Alice	4	F	no	oropa_shepherd_mix	shepherd	AD73	0	0	STILL_FACE	FAMILIAR_HUMAN	OW_FH	Desenzano
Alice	4	F	no	oropa_shepherd_mix	shepherd	S_EYE	0	0	STILL_FACE	FAMILIAR_HUMAN	OW_FH	Desenzano
Alice	4	F	no	oropa_shepherd_mix	shepherd	BLOW	0	0	STILL_FACE	FAMILIAR_HUMAN	OW_FH	Desenzano
Alice	4	F	no	oropa_shepherd_mix	shepherd	Standing_up	1	30.266	STILL_FACE	FAMILIAR_HUMAN	OW_FH	Desenzano
Alice	4	F	no	oropa_shepherd_mix	shepherd	Sitting	0	0	STILL_FACE	FAMILIAR_HUMAN	OW_FH	Desenzano
Alice	4	F	no	oropa_shepherd_mix	shepherd	Laying	0	0	STILL_FACE	FAMILIAR_HUMAN	OW_FH	Desenzano
Alice	4	F	no	oropa_shepherd_mix	shepherd	Still	4	19.762	STILL_FACE	FAMILIAR_HUMAN	OW_FH	Desenzano
Alice	4	F	no	oropa_shepherd_mix	shepherd	Freezing	0	0	STILL_FACE	FAMILIAR_HUMAN	OW_FH	Desenzano
Alice	4	F	no	oropa_shepherd_mix	shepherd	Pointing	0	0	STILL_FACE	FAMILIAR_HUMAN	OW_FH	Desenzano
Alice	4	F	no	oropa_shepherd_mix	shepherd	Walking	3	10.498	STILL_FACE	FAMILIAR_HUMAN	OW_FH	Desenzano
Alice	4	F	no	oropa_shepherd_mix	shepherd	Trotting	0	0	STILL_FACE	FAMILIAR_HUMAN	OW_FH	Desenzano
Alice	4	F	no	oropa_shepherd_mix	shepherd	Back	0	0	STILL_FACE	FAMILIAR_HUMAN	OW_FH	Desenzano
Alice	4	F	no	oropa_shepherd_mix	shepherd	Whining	2	2.248	STILL_FACE	FAMILIAR_HUMAN	OW_FH	Desenzano
Alice	4	F	no	oropa_shepherd_mix	shepherd	Barking	0	0	STILL_FACE	FAMILIAR_HUMAN	OW_FH	Desenzano
Alice	4	F	no	oropa_shepherd_mix	shepherd	Growling	0	0	STILL_FACE	FAMILIAR_HUMAN	OW_FH	Desenzano
Alice	4	F	no	oropa_shepherd_mix	shepherd	Head_towards_the_gate	1	6.249	STILL_FACE	FAMILIAR_HUMAN	OW_FH	Desenzano
Alice	4	F	no	oropa_shepherd_mix	shepherd	Head_towards_the_human	3	17.244	STILL_FACE	FAMILIAR_HUMAN	OW_FH	Desenzano
Alice	4	F	no	oropa_shepherd_mix	shepherd	Head_elsewhere	2	6.768	STILL_FACE	FAMILIAR_HUMAN	OW_FH	Desenzano
Alice	4	F	no	oropa_shepherd_mix	shepherd	Body_towards_the_human	3	17.244	STILL_FACE	FAMILIAR_HUMAN	OW_FH	Desenzano
Alice	4	F	no	oropa_shepherd_mix	shepherd	Body_elsewhere	3	13.017	STILL_FACE	FAMILIAR_HUMAN	OW_FH	Desenzano
Alice	4	F	no	oropa_shepherd_mix	shepherd	Scratching	0	NA	STILL_FACE	FAMILIAR_HUMAN	OW_FH	Desenzano
Alice	4	F	no	oropa_shepherd_mix	shepherd	Trembling	0	0	STILL_FACE	FAMILIAR_HUMAN	OW_FH	Desenzano
Alice	4	F	no	oropa_shepherd_mix	shepherd	Arching_the_back	0	NA	STILL_FACE	FAMILIAR_HUMAN	OW_FH	Desenzano
Alice	4	F	no	oropa_shepherd_mix	shepherd	Stretching	0	NA	STILL_FACE	FAMILIAR_HUMAN	OW_FH	Desenzano
Alice	4	F	no	oropa_shepherd_mix	shepherd	Sneezing	0	NA	STILL_FACE	FAMILIAR_HUMAN	OW_FH	Desenzano
Alice	4	F	no	oropa_shepherd_mix	shepherd	Resting	0	0	STILL_FACE	FAMILIAR_HUMAN	OW_FH	Desenzano
Alice	4	F	no	oropa_shepherd_mix	shepherd	Paw_Lifting	0	0	STILL_FACE	FAMILIAR_HUMAN	OW_FH	Desenzano
Alice	4	F	no	oropa_shepherd_mix	shepherd	Paw_Tapping	0	0	STILL_FACE	FAMILIAR_HUMAN	OW_FH	Desenzano
Alice	4	F	no	oropa_shepherd_mix	shepherd	Autogrooming	0	0	STILL_FACE	FAMILIAR_HUMAN	OW_FH	Desenzano
Alice	4	F	no	oropa_shepherd_mix	shepherd	Eating_grass	0	0	STILL_FACE	FAMILIAR_HUMAN	OW_FH	Desenzano
Alice	4	F	no	oropa_shepherd_mix	shepherd	Marking	0	NA	STILL_FACE	FAMILIAR_HUMAN	OW_FH	Desenzano
Alice	4	F	no	oropa_shepherd_mix	shepherd	Eliminating-mark	0	NA	STILL_FACE	FAMILIAR_HUMAN	OW_FH	Desenzano
Alice	4	F	no	oropa_shepherd_mix	shepherd	Digging	0	0	STILL_FACE	FAMILIAR_HUMAN	OW_FH	Desenzano
Alice	4	F	no	oropa_shepherd_mix	shepherd	Tail_Up	0	0	STILL_FACE	FAMILIAR_HUMAN	OW_FH	Desenzano
Alice	4	F	no	oropa_shepherd_mix	shepherd	Tail_Neutral	0	0	STILL_FACE	FAMILIAR_HUMAN	OW_FH	Desenzano
Alice	4	F	no	oropa_shepherd_mix	shepherd	Tail_Down	1	30.266	STILL_FACE	FAMILIAR_HUMAN	OW_FH	Desenzano
Alice	4	F	no	oropa_shepherd_mix	shepherd	Tail_Between_Legs	0	0	STILL_FACE	FAMILIAR_HUMAN	OW_FH	Desenzano
Alice	4	F	no	oropa_shepherd_mix	shepherd	Tail_Wagging	0	0	STILL_FACE	FAMILIAR_HUMAN	OW_FH	Desenzano
Alice	4	F	no	oropa_shepherd_mix	shepherd	High	0	0	STILL_FACE	FAMILIAR_HUMAN	OW_FH	Desenzano
Alice	4	F	no	oropa_shepherd_mix	shepherd	Neutral	1	30.266	STILL_FACE	FAMILIAR_HUMAN	OW_FH	Desenzano
Alice	4	F	no	oropa_shepherd_mix	shepherd	Low	0	0	STILL_FACE	FAMILIAR_HUMAN	OW_FH	Desenzano
Alice	4	F	no	oropa_shepherd_mix	shepherd	Near_(<1m)	3	21.0	STILL_FACE	FAMILIAR_HUMAN	OW_FH	Desenzano
Alice	4	F	no	oropa_shepherd_mix	shepherd	Far_(>1m)	2	9.262	STILL_FACE	FAMILIAR_HUMAN	OW_FH	Desenzano
Alice	4	F	no	oropa_shepherd_mix	shepherd	AU101-L	0	0	FACE_AWAY	OWNER	OW_FH	Desenzano
Alice	4	F	no	oropa_shepherd_mix	shepherd	AU101-R	0	0	FACE_AWAY	OWNER	OW_FH	Desenzano
Alice	4	F	no	oropa_shepherd_mix	shepherd	AU101	1	1.501	FACE_AWAY	OWNER	OW_FH	Desenzano
Alice	4	F	no	oropa_shepherd_mix	shepherd	AU143	0	0	FACE_AWAY	OWNER	OW_FH	Desenzano
Alice	4	F	no	oropa_shepherd_mix	shepherd	AU145-L	0	NA	FACE_AWAY	OWNER	OW_FH	Desenzano
Alice	4	F	no	oropa_shepherd_mix	shepherd	AU145-R	0	NA	FACE_AWAY	OWNER	OW_FH	Desenzano
Alice	4	F	no	oropa_shepherd_mix	shepherd	AU145	4	NA	FACE_AWAY	OWNER	OW_FH	Desenzano
Alice	4	F	no	oropa_shepherd_mix	shepherd	AU109_+_110	0	0	FACE_AWAY	OWNER	OW_FH	Desenzano
Alice	4	F	no	oropa_shepherd_mix	shepherd	AU27	0	NA	FACE_AWAY	OWNER	OW_FH	Desenzano
Alice	4	F	no	oropa_shepherd_mix	shepherd	AD19	4	20.982	FACE_AWAY	OWNER	OW_FH	Desenzano
Alice	4	F	no	oropa_shepherd_mix	shepherd	AD37-L	0	NA	FACE_AWAY	OWNER	OW_FH	Desenzano
Alice	4	F	no	oropa_shepherd_mix	shepherd	AD37-R	0	NA	FACE_AWAY	OWNER	OW_FH	Desenzano
Alice	4	F	no	oropa_shepherd_mix	shepherd	AD37	0	NA	FACE_AWAY	OWNER	OW_FH	Desenzano
Alice	4	F	no	oropa_shepherd_mix	shepherd	AD137	0	NA	FACE_AWAY	OWNER	OW_FH	Desenzano
Alice	4	F	no	oropa_shepherd_mix	shepherd	AD51	1	NA	FACE_AWAY	OWNER	OW_FH	Desenzano
Alice	4	F	no	oropa_shepherd_mix	shepherd	AD52	3	NA	FACE_AWAY	OWNER	OW_FH	Desenzano
Alice	4	F	no	oropa_shepherd_mix	shepherd	AD55	0	0	FACE_AWAY	OWNER	OW_FH	Desenzano
Alice	4	F	no	oropa_shepherd_mix	shepherd	AD56	0	0	FACE_AWAY	OWNER	OW_FH	Desenzano
Alice	4	F	no	oropa_shepherd_mix	shepherd	EAD101	3	8.245	FACE_AWAY	OWNER	OW_FH	Desenzano
Alice	4	F	no	oropa_shepherd_mix	shepherd	EAD102	2	20.25	FACE_AWAY	OWNER	OW_FH	Desenzano
Alice	4	F	no	oropa_shepherd_mix	shepherd	EAD103	0	0	FACE_AWAY	OWNER	OW_FH	Desenzano
Alice	4	F	no	oropa_shepherd_mix	shepherd	EAD104-L	0	0	FACE_AWAY	OWNER	OW_FH	Desenzano
Alice	4	F	no	oropa_shepherd_mix	shepherd	EAD104-R	1	1.499	FACE_AWAY	OWNER	OW_FH	Desenzano
Alice	4	F	no	oropa_shepherd_mix	shepherd	EAD104	0	0	FACE_AWAY	OWNER	OW_FH	Desenzano
Alice	4	F	no	oropa_shepherd_mix	shepherd	EAD105	0	0	FACE_AWAY	OWNER	OW_FH	Desenzano
Alice	4	F	no	oropa_shepherd_mix	shepherd	AD40-A	0	0	FACE_AWAY	OWNER	OW_FH	Desenzano
Alice	4	F	no	oropa_shepherd_mix	shepherd	AD40-O	2	7.011	FACE_AWAY	OWNER	OW_FH	Desenzano
Alice	4	F	no	oropa_shepherd_mix	shepherd	AD81	0	0	FACE_AWAY	OWNER	OW_FH	Desenzano
Alice	4	F	no	oropa_shepherd_mix	shepherd	GASPING	0	0	FACE_AWAY	OWNER	OW_FH	Desenzano
Alice	4	F	no	oropa_shepherd_mix	shepherd	AD126	2	10.25	FACE_AWAY	OWNER	OW_FH	Desenzano
Alice	4	F	no	oropa_shepherd_mix	shepherd	AD160	0	0	FACE_AWAY	OWNER	OW_FH	Desenzano
Alice	4	F	no	oropa_shepherd_mix	shepherd	AD73	0	0	FACE_AWAY	OWNER	OW_FH	Desenzano
Alice	4	F	no	oropa_shepherd_mix	shepherd	S_EYE	0	0	FACE_AWAY	OWNER	OW_FH	Desenzano
Alice	4	F	no	oropa_shepherd_mix	shepherd	BLOW	0	0	FACE_AWAY	OWNER	OW_FH	Desenzano
Alice	4	F	no	oropa_shepherd_mix	shepherd	Standing_up	1	27.749	FACE_AWAY	OWNER	OW_FH	Desenzano
Alice	4	F	no	oropa_shepherd_mix	shepherd	Sitting	0	0	FACE_AWAY	OWNER	OW_FH	Desenzano
Alice	4	F	no	oropa_shepherd_mix	shepherd	Laying	1	2.5	FACE_AWAY	OWNER	OW_FH	Desenzano
Alice	4	F	no	oropa_shepherd_mix	shepherd	Still	1	11.995	FACE_AWAY	OWNER	OW_FH	Desenzano
Alice	4	F	no	oropa_shepherd_mix	shepherd	Freezing	0	0	FACE_AWAY	OWNER	OW_FH	Desenzano
Alice	4	F	no	oropa_shepherd_mix	shepherd	Pointing	0	0	FACE_AWAY	OWNER	OW_FH	Desenzano
Alice	4	F	no	oropa_shepherd_mix	shepherd	Walking	1	1.498	FACE_AWAY	OWNER	OW_FH	Desenzano
Alice	4	F	no	oropa_shepherd_mix	shepherd	Trotting	0	0	FACE_AWAY	OWNER	OW_FH	Desenzano
Alice	4	F	no	oropa_shepherd_mix	shepherd	Back	0	0	FACE_AWAY	OWNER	OW_FH	Desenzano
Alice	4	F	no	oropa_shepherd_mix	shepherd	Whining	0	0	FACE_AWAY	OWNER	OW_FH	Desenzano
Alice	4	F	no	oropa_shepherd_mix	shepherd	Barking	0	0	FACE_AWAY	OWNER	OW_FH	Desenzano
Alice	4	F	no	oropa_shepherd_mix	shepherd	Growling	0	0	FACE_AWAY	OWNER	OW_FH	Desenzano
Alice	4	F	no	oropa_shepherd_mix	shepherd	Head_towards_the_gate	2	3.25	FACE_AWAY	OWNER	OW_FH	Desenzano
Alice	4	F	no	oropa_shepherd_mix	shepherd	Head_towards_the_human	4	17.002	FACE_AWAY	OWNER	OW_FH	Desenzano
Alice	4	F	no	oropa_shepherd_mix	shepherd	Head_elsewhere	2	9.991	FACE_AWAY	OWNER	OW_FH	Desenzano
Alice	4	F	no	oropa_shepherd_mix	shepherd	Body_towards_the_human	1	16.755	FACE_AWAY	OWNER	OW_FH	Desenzano
Alice	4	F	no	oropa_shepherd_mix	shepherd	Body_elsewhere	1	13.494	FACE_AWAY	OWNER	OW_FH	Desenzano
Alice	4	F	no	oropa_shepherd_mix	shepherd	Scratching	0	NA	FACE_AWAY	OWNER	OW_FH	Desenzano
Alice	4	F	no	oropa_shepherd_mix	shepherd	Trembling	0	0	FACE_AWAY	OWNER	OW_FH	Desenzano
Alice	4	F	no	oropa_shepherd_mix	shepherd	Arching_the_back	0	NA	FACE_AWAY	OWNER	OW_FH	Desenzano
Alice	4	F	no	oropa_shepherd_mix	shepherd	Stretching	0	NA	FACE_AWAY	OWNER	OW_FH	Desenzano
Alice	4	F	no	oropa_shepherd_mix	shepherd	Sneezing	0	NA	FACE_AWAY	OWNER	OW_FH	Desenzano
Alice	4	F	no	oropa_shepherd_mix	shepherd	Resting	0	0	FACE_AWAY	OWNER	OW_FH	Desenzano
Alice	4	F	no	oropa_shepherd_mix	shepherd	Paw_Lifting	0	0	FACE_AWAY	OWNER	OW_FH	Desenzano
Alice	4	F	no	oropa_shepherd_mix	shepherd	Paw_Tapping	0	0	FACE_AWAY	OWNER	OW_FH	Desenzano
Alice	4	F	no	oropa_shepherd_mix	shepherd	Autogrooming	0	0	FACE_AWAY	OWNER	OW_FH	Desenzano
Alice	4	F	no	oropa_shepherd_mix	shepherd	Eating_grass	0	0	FACE_AWAY	OWNER	OW_FH	Desenzano
Alice	4	F	no	oropa_shepherd_mix	shepherd	Marking	0	NA	FACE_AWAY	OWNER	OW_FH	Desenzano
Alice	4	F	no	oropa_shepherd_mix	shepherd	Eliminating-mark	0	NA	FACE_AWAY	OWNER	OW_FH	Desenzano
Alice	4	F	no	oropa_shepherd_mix	shepherd	Digging	0	0	FACE_AWAY	OWNER	OW_FH	Desenzano
Alice	4	F	no	oropa_shepherd_mix	shepherd	Tail_Up	0	0	FACE_AWAY	OWNER	OW_FH	Desenzano
Alice	4	F	no	oropa_shepherd_mix	shepherd	Tail_Neutral	0	0	FACE_AWAY	OWNER	OW_FH	Desenzano
Alice	4	F	no	oropa_shepherd_mix	shepherd	Tail_Down	1	30.25	FACE_AWAY	OWNER	OW_FH	Desenzano
Alice	4	F	no	oropa_shepherd_mix	shepherd	Tail_Between_Legs	0	0	FACE_AWAY	OWNER	OW_FH	Desenzano
Alice	4	F	no	oropa_shepherd_mix	shepherd	Tail_Wagging	1	4.006	FACE_AWAY	OWNER	OW_FH	Desenzano
Alice	4	F	no	oropa_shepherd_mix	shepherd	High	0	0	FACE_AWAY	OWNER	OW_FH	Desenzano
Alice	4	F	no	oropa_shepherd_mix	shepherd	Neutral	1	30.25	FACE_AWAY	OWNER	OW_FH	Desenzano
Alice	4	F	no	oropa_shepherd_mix	shepherd	Low	0	0	FACE_AWAY	OWNER	OW_FH	Desenzano
Alice	4	F	no	oropa_shepherd_mix	shepherd	Near_(<1m)	1	30.25	FACE_AWAY	OWNER	OW_FH	Desenzano
Alice	4	F	no	oropa_shepherd_mix	shepherd	Far_(>1m)	0	0	FACE_AWAY	OWNER	OW_FH	Desenzano
Alice	4	F	no	oropa_shepherd_mix	shepherd	AU101-L	0	0	FACE_AWAY	FAMILIAR_HUMAN	OW_FH	Desenzano
Alice	4	F	no	oropa_shepherd_mix	shepherd	AU101-R	0	0	FACE_AWAY	FAMILIAR_HUMAN	OW_FH	Desenzano
Alice	4	F	no	oropa_shepherd_mix	shepherd	AU101	0	0	FACE_AWAY	FAMILIAR_HUMAN	OW_FH	Desenzano
Alice	4	F	no	oropa_shepherd_mix	shepherd	AU143	0	0	FACE_AWAY	FAMILIAR_HUMAN	OW_FH	Desenzano
Alice	4	F	no	oropa_shepherd_mix	shepherd	AU145-L	0	NA	FACE_AWAY	FAMILIAR_HUMAN	OW_FH	Desenzano
Alice	4	F	no	oropa_shepherd_mix	shepherd	AU145-R	0	NA	FACE_AWAY	FAMILIAR_HUMAN	OW_FH	Desenzano
Alice	4	F	no	oropa_shepherd_mix	shepherd	AU145	0	NA	FACE_AWAY	FAMILIAR_HUMAN	OW_FH	Desenzano
Alice	4	F	no	oropa_shepherd_mix	shepherd	AU109_+_110	0	0	FACE_AWAY	FAMILIAR_HUMAN	OW_FH	Desenzano
Alice	4	F	no	oropa_shepherd_mix	shepherd	AU27	0	NA	FACE_AWAY	FAMILIAR_HUMAN	OW_FH	Desenzano
Alice	4	F	no	oropa_shepherd_mix	shepherd	AD19	2	3.244	FACE_AWAY	FAMILIAR_HUMAN	OW_FH	Desenzano
Alice	4	F	no	oropa_shepherd_mix	shepherd	AD37-L	0	NA	FACE_AWAY	FAMILIAR_HUMAN	OW_FH	Desenzano
Alice	4	F	no	oropa_shepherd_mix	shepherd	AD37-R	0	NA	FACE_AWAY	FAMILIAR_HUMAN	OW_FH	Desenzano
Alice	4	F	no	oropa_shepherd_mix	shepherd	AD37	0	NA	FACE_AWAY	FAMILIAR_HUMAN	OW_FH	Desenzano
Alice	4	F	no	oropa_shepherd_mix	shepherd	AD137	1	NA	FACE_AWAY	FAMILIAR_HUMAN	OW_FH	Desenzano
Alice	4	F	no	oropa_shepherd_mix	shepherd	AD51	1	NA	FACE_AWAY	FAMILIAR_HUMAN	OW_FH	Desenzano
Alice	4	F	no	oropa_shepherd_mix	shepherd	AD52	0	NA	FACE_AWAY	FAMILIAR_HUMAN	OW_FH	Desenzano
Alice	4	F	no	oropa_shepherd_mix	shepherd	AD55	0	0	FACE_AWAY	FAMILIAR_HUMAN	OW_FH	Desenzano
Alice	4	F	no	oropa_shepherd_mix	shepherd	AD56	0	0	FACE_AWAY	FAMILIAR_HUMAN	OW_FH	Desenzano
Alice	4	F	no	oropa_shepherd_mix	shepherd	EAD101	1	5.501	FACE_AWAY	FAMILIAR_HUMAN	OW_FH	Desenzano
Alice	4	F	no	oropa_shepherd_mix	shepherd	EAD102	2	22.753	FACE_AWAY	FAMILIAR_HUMAN	OW_FH	Desenzano
Alice	4	F	no	oropa_shepherd_mix	shepherd	EAD103	0	0	FACE_AWAY	FAMILIAR_HUMAN	OW_FH	Desenzano
Alice	4	F	no	oropa_shepherd_mix	shepherd	EAD104-L	0	0	FACE_AWAY	FAMILIAR_HUMAN	OW_FH	Desenzano
Alice	4	F	no	oropa_shepherd_mix	shepherd	EAD104-R	0	0	FACE_AWAY	FAMILIAR_HUMAN	OW_FH	Desenzano
Alice	4	F	no	oropa_shepherd_mix	shepherd	EAD104	1	1.751	FACE_AWAY	FAMILIAR_HUMAN	OW_FH	Desenzano
Alice	4	F	no	oropa_shepherd_mix	shepherd	EAD105	0	0	FACE_AWAY	FAMILIAR_HUMAN	OW_FH	Desenzano
Alice	4	F	no	oropa_shepherd_mix	shepherd	AD40-A	1	9.999	FACE_AWAY	FAMILIAR_HUMAN	OW_FH	Desenzano
Alice	4	F	no	oropa_shepherd_mix	shepherd	AD40-O	0	0	FACE_AWAY	FAMILIAR_HUMAN	OW_FH	Desenzano
Alice	4	F	no	oropa_shepherd_mix	shepherd	AD81	0	0	FACE_AWAY	FAMILIAR_HUMAN	OW_FH	Desenzano
Alice	4	F	no	oropa_shepherd_mix	shepherd	GASPING	0	0	FACE_AWAY	FAMILIAR_HUMAN	OW_FH	Desenzano
Alice	4	F	no	oropa_shepherd_mix	shepherd	AD126	0	0	FACE_AWAY	FAMILIAR_HUMAN	OW_FH	Desenzano
Alice	4	F	no	oropa_shepherd_mix	shepherd	AD160	0	0	FACE_AWAY	FAMILIAR_HUMAN	OW_FH	Desenzano
Alice	4	F	no	oropa_shepherd_mix	shepherd	AD73	0	0	FACE_AWAY	FAMILIAR_HUMAN	OW_FH	Desenzano
Alice	4	F	no	oropa_shepherd_mix	shepherd	S_EYE	0	0	FACE_AWAY	FAMILIAR_HUMAN	OW_FH	Desenzano
Alice	4	F	no	oropa_shepherd_mix	shepherd	BLOW	0	0	FACE_AWAY	FAMILIAR_HUMAN	OW_FH	Desenzano
Alice	4	F	no	oropa_shepherd_mix	shepherd	Standing_up	1	30.349	FACE_AWAY	FAMILIAR_HUMAN	OW_FH	Desenzano
Alice	4	F	no	oropa_shepherd_mix	shepherd	Sitting	0	0	FACE_AWAY	FAMILIAR_HUMAN	OW_FH	Desenzano
Alice	4	F	no	oropa_shepherd_mix	shepherd	Laying	0	0	FACE_AWAY	FAMILIAR_HUMAN	OW_FH	Desenzano
Alice	4	F	no	oropa_shepherd_mix	shepherd	Still	3	14.098	FACE_AWAY	FAMILIAR_HUMAN	OW_FH	Desenzano
Alice	4	F	no	oropa_shepherd_mix	shepherd	Freezing	0	0	FACE_AWAY	FAMILIAR_HUMAN	OW_FH	Desenzano
Alice	4	F	no	oropa_shepherd_mix	shepherd	Pointing	0	0	FACE_AWAY	FAMILIAR_HUMAN	OW_FH	Desenzano
Alice	4	F	no	oropa_shepherd_mix	shepherd	Walking	2	16.247	FACE_AWAY	FAMILIAR_HUMAN	OW_FH	Desenzano
Alice	4	F	no	oropa_shepherd_mix	shepherd	Trotting	0	0	FACE_AWAY	FAMILIAR_HUMAN	OW_FH	Desenzano
Alice	4	F	no	oropa_shepherd_mix	shepherd	Back	0	0	FACE_AWAY	FAMILIAR_HUMAN	OW_FH	Desenzano
Alice	4	F	no	oropa_shepherd_mix	shepherd	Whining	0	0	FACE_AWAY	FAMILIAR_HUMAN	OW_FH	Desenzano
Alice	4	F	no	oropa_shepherd_mix	shepherd	Barking	0	0	FACE_AWAY	FAMILIAR_HUMAN	OW_FH	Desenzano
Alice	4	F	no	oropa_shepherd_mix	shepherd	Growling	0	0	FACE_AWAY	FAMILIAR_HUMAN	OW_FH	Desenzano
Alice	4	F	no	oropa_shepherd_mix	shepherd	Head_towards_the_gate	0	0	FACE_AWAY	FAMILIAR_HUMAN	OW_FH	Desenzano
Alice	4	F	no	oropa_shepherd_mix	shepherd	Head_towards_the_human	2	13.097	FACE_AWAY	FAMILIAR_HUMAN	OW_FH	Desenzano
Alice	4	F	no	oropa_shepherd_mix	shepherd	Head_elsewhere	2	17.249	FACE_AWAY	FAMILIAR_HUMAN	OW_FH	Desenzano
Alice	4	F	no	oropa_shepherd_mix	shepherd	Body_towards_the_human	2	15.848	FACE_AWAY	FAMILIAR_HUMAN	OW_FH	Desenzano
Alice	4	F	no	oropa_shepherd_mix	shepherd	Body_elsewhere	1	14.499	FACE_AWAY	FAMILIAR_HUMAN	OW_FH	Desenzano
Alice	4	F	no	oropa_shepherd_mix	shepherd	Scratching	0	NA	FACE_AWAY	FAMILIAR_HUMAN	OW_FH	Desenzano
Alice	4	F	no	oropa_shepherd_mix	shepherd	Trembling	0	0	FACE_AWAY	FAMILIAR_HUMAN	OW_FH	Desenzano
Alice	4	F	no	oropa_shepherd_mix	shepherd	Arching_the_back	0	NA	FACE_AWAY	FAMILIAR_HUMAN	OW_FH	Desenzano
Alice	4	F	no	oropa_shepherd_mix	shepherd	Stretching	0	NA	FACE_AWAY	FAMILIAR_HUMAN	OW_FH	Desenzano
Alice	4	F	no	oropa_shepherd_mix	shepherd	Sneezing	0	NA	FACE_AWAY	FAMILIAR_HUMAN	OW_FH	Desenzano
Alice	4	F	no	oropa_shepherd_mix	shepherd	Resting	0	0	FACE_AWAY	FAMILIAR_HUMAN	OW_FH	Desenzano
Alice	4	F	no	oropa_shepherd_mix	shepherd	Paw_Lifting	0	0	FACE_AWAY	FAMILIAR_HUMAN	OW_FH	Desenzano
Alice	4	F	no	oropa_shepherd_mix	shepherd	Paw_Tapping	0	0	FACE_AWAY	FAMILIAR_HUMAN	OW_FH	Desenzano
Alice	4	F	no	oropa_shepherd_mix	shepherd	Autogrooming	0	0	FACE_AWAY	FAMILIAR_HUMAN	OW_FH	Desenzano
Alice	4	F	no	oropa_shepherd_mix	shepherd	Eating_grass	0	0	FACE_AWAY	FAMILIAR_HUMAN	OW_FH	Desenzano
Alice	4	F	no	oropa_shepherd_mix	shepherd	Marking	0	NA	FACE_AWAY	FAMILIAR_HUMAN	OW_FH	Desenzano
Alice	4	F	no	oropa_shepherd_mix	shepherd	Eliminating-mark	0	NA	FACE_AWAY	FAMILIAR_HUMAN	OW_FH	Desenzano
Alice	4	F	no	oropa_shepherd_mix	shepherd	Digging	0	0	FACE_AWAY	FAMILIAR_HUMAN	OW_FH	Desenzano
Alice	4	F	no	oropa_shepherd_mix	shepherd	Tail_Up	0	0	FACE_AWAY	FAMILIAR_HUMAN	OW_FH	Desenzano
Alice	4	F	no	oropa_shepherd_mix	shepherd	Tail_Neutral	0	0	FACE_AWAY	FAMILIAR_HUMAN	OW_FH	Desenzano
Alice	4	F	no	oropa_shepherd_mix	shepherd	Tail_Down	1	30.349	FACE_AWAY	FAMILIAR_HUMAN	OW_FH	Desenzano
Alice	4	F	no	oropa_shepherd_mix	shepherd	Tail_Between_Legs	0	0	FACE_AWAY	FAMILIAR_HUMAN	OW_FH	Desenzano
Alice	4	F	no	oropa_shepherd_mix	shepherd	Tail_Wagging	0	0	FACE_AWAY	FAMILIAR_HUMAN	OW_FH	Desenzano
Alice	4	F	no	oropa_shepherd_mix	shepherd	High	0	0	FACE_AWAY	FAMILIAR_HUMAN	OW_FH	Desenzano
Alice	4	F	no	oropa_shepherd_mix	shepherd	Neutral	1	30.349	FACE_AWAY	FAMILIAR_HUMAN	OW_FH	Desenzano
Alice	4	F	no	oropa_shepherd_mix	shepherd	Low	0	0	FACE_AWAY	FAMILIAR_HUMAN	OW_FH	Desenzano
Alice	4	F	no	oropa_shepherd_mix	shepherd	Near_(<1m)	2	15.845	FACE_AWAY	FAMILIAR_HUMAN	OW_FH	Desenzano
Alice	4	F	no	oropa_shepherd_mix	shepherd	Far_(>1m)	1	14.502	FACE_AWAY	FAMILIAR_HUMAN	OW_FH	Desenzano
Ares	7	M	no	dobermann	hunter	AU101-L	1	0.4	Int1	OWNER	FH_OW	Desenzano
Ares	7	M	no	dobermann	hunter	AU101-R	1	0.501	Int1	OWNER	FH_OW	Desenzano
Ares	7	M	no	dobermann	hunter	AU101	4	6.64	Int1	OWNER	FH_OW	Desenzano
Ares	7	M	no	dobermann	hunter	AU143	0	0.0	Int1	OWNER	FH_OW	Desenzano
Ares	7	M	no	dobermann	hunter	AU145-L	0	NA	Int1	OWNER	FH_OW	Desenzano
Ares	7	M	no	dobermann	hunter	AU145-R	0	NA	Int1	OWNER	FH_OW	Desenzano
Ares	7	M	no	dobermann	hunter	AU145	1	NA	Int1	OWNER	FH_OW	Desenzano
Ares	7	M	no	dobermann	hunter	AU109_+_110	0	0.0	Int1	OWNER	FH_OW	Desenzano
Ares	7	M	no	dobermann	hunter	AU27	0	NA	Int1	OWNER	FH_OW	Desenzano
Ares	7	M	no	dobermann	hunter	AD19	1	0.334	Int1	OWNER	FH_OW	Desenzano
Ares	7	M	no	dobermann	hunter	AD37-L	0	NA	Int1	OWNER	FH_OW	Desenzano
Ares	7	M	no	dobermann	hunter	AD37-R	1	NA	Int1	OWNER	FH_OW	Desenzano
Ares	7	M	no	dobermann	hunter	AD37	0	NA	Int1	OWNER	FH_OW	Desenzano
Ares	7	M	no	dobermann	hunter	AD137	1	NA	Int1	OWNER	FH_OW	Desenzano
Ares	7	M	no	dobermann	hunter	AD51	3	NA	Int1	OWNER	FH_OW	Desenzano
Ares	7	M	no	dobermann	hunter	AD52	1	NA	Int1	OWNER	FH_OW	Desenzano
Ares	7	M	no	dobermann	hunter	AD55	0	0.0	Int1	OWNER	FH_OW	Desenzano
Ares	7	M	no	dobermann	hunter	AD56	0	0.0	Int1	OWNER	FH_OW	Desenzano
Ares	7	M	no	dobermann	hunter	EAD101	0	0.0	Int1	OWNER	FH_OW	Desenzano
Ares	7	M	no	dobermann	hunter	EAD102	6	19.948	Int1	OWNER	FH_OW	Desenzano
Ares	7	M	no	dobermann	hunter	EAD103	0	0.0	Int1	OWNER	FH_OW	Desenzano
Ares	7	M	no	dobermann	hunter	EAD104-L	1	0.8	Int1	OWNER	FH_OW	Desenzano
Ares	7	M	no	dobermann	hunter	EAD104-R	1	0.4	Int1	OWNER	FH_OW	Desenzano
Ares	7	M	no	dobermann	hunter	EAD104	1	6.405	Int1	OWNER	FH_OW	Desenzano
Ares	7	M	no	dobermann	hunter	EAD105	3	2.666	Int1	OWNER	FH_OW	Desenzano
Ares	7	M	no	dobermann	hunter	AD40-A	3	1.534	Int1	OWNER	FH_OW	Desenzano
Ares	7	M	no	dobermann	hunter	AD40-O	0	0.0	Int1	OWNER	FH_OW	Desenzano
Ares	7	M	no	dobermann	hunter	AD81	0	0.0	Int1	OWNER	FH_OW	Desenzano
Ares	7	M	no	dobermann	hunter	GASPING	0	0.0	Int1	OWNER	FH_OW	Desenzano
Ares	7	M	no	dobermann	hunter	AD126	0	0.0	Int1	OWNER	FH_OW	Desenzano
Ares	7	M	no	dobermann	hunter	AD160	0	0.0	Int1	OWNER	FH_OW	Desenzano
Ares	7	M	no	dobermann	hunter	AD73	0	0.0	Int1	OWNER	FH_OW	Desenzano
Ares	7	M	no	dobermann	hunter	S_EYE	0	NA	Int1	OWNER	FH_OW	Desenzano
Ares	7	M	no	dobermann	hunter	BLOW	0	0.0	Int1	OWNER	FH_OW	Desenzano
Ares	7	M	no	dobermann	hunter	Standing_up	1	30.03	Int1	OWNER	FH_OW	Desenzano
Ares	7	M	no	dobermann	hunter	Sitting	0	0.0	Int1	OWNER	FH_OW	Desenzano
Ares	7	M	no	dobermann	hunter	Laying	0	0.0	Int1	OWNER	FH_OW	Desenzano
Ares	7	M	no	dobermann	hunter	Still	1	28.829	Int1	OWNER	FH_OW	Desenzano
Ares	7	M	no	dobermann	hunter	Freezing	0	0.0	Int1	OWNER	FH_OW	Desenzano
Ares	7	M	no	dobermann	hunter	Pointing	0	0.0	Int1	OWNER	FH_OW	Desenzano
Ares	7	M	no	dobermann	hunter	Walking	1	1.2	Int1	OWNER	FH_OW	Desenzano
Ares	7	M	no	dobermann	hunter	Trotting	0	0.0	Int1	OWNER	FH_OW	Desenzano
Ares	7	M	no	dobermann	hunter	Back	0	0.0	Int1	OWNER	FH_OW	Desenzano
Ares	7	M	no	dobermann	hunter	Whining	0	0.0	Int1	OWNER	FH_OW	Desenzano
Ares	7	M	no	dobermann	hunter	Barking	0	0.0	Int1	OWNER	FH_OW	Desenzano
Ares	7	M	no	dobermann	hunter	Growling	0	0.0	Int1	OWNER	FH_OW	Desenzano
Ares	7	M	no	dobermann	hunter	Head_towards_the_gate	0	0.0	Int1	OWNER	FH_OW	Desenzano
Ares	7	M	no	dobermann	hunter	Head_towards_the_human	4	3.632	Int1	OWNER	FH_OW	Desenzano
Ares	7	M	no	dobermann	hunter	Head_elsewhere	4	26.391	Int1	OWNER	FH_OW	Desenzano
Ares	7	M	no	dobermann	hunter	Body_towards_the_human	0	0.0	Int1	OWNER	FH_OW	Desenzano
Ares	7	M	no	dobermann	hunter	Body_elsewhere	1	30.03	Int1	OWNER	FH_OW	Desenzano
Ares	7	M	no	dobermann	hunter	Scratching	0	NA	Int1	OWNER	FH_OW	Desenzano
Ares	7	M	no	dobermann	hunter	Trembling	0	0.0	Int1	OWNER	FH_OW	Desenzano
Ares	7	M	no	dobermann	hunter	Arching_the_back	0	NA	Int1	OWNER	FH_OW	Desenzano
Ares	7	M	no	dobermann	hunter	Stretching	0	NA	Int1	OWNER	FH_OW	Desenzano
Ares	7	M	no	dobermann	hunter	Sneezing	0	NA	Int1	OWNER	FH_OW	Desenzano
Ares	7	M	no	dobermann	hunter	Resting	0	0.0	Int1	OWNER	FH_OW	Desenzano
Ares	7	M	no	dobermann	hunter	Paw_Lifting	0	0.0	Int1	OWNER	FH_OW	Desenzano
Ares	7	M	no	dobermann	hunter	Paw_Tapping	0	0.0	Int1	OWNER	FH_OW	Desenzano
Ares	7	M	no	dobermann	hunter	Autogrooming	0	0.0	Int1	OWNER	FH_OW	Desenzano
Ares	7	M	no	dobermann	hunter	Eating_grass	0	0.0	Int1	OWNER	FH_OW	Desenzano
Ares	7	M	no	dobermann	hunter	Marking	0	NA	Int1	OWNER	FH_OW	Desenzano
Ares	7	M	no	dobermann	hunter	Eliminating-mark	0	NA	Int1	OWNER	FH_OW	Desenzano
Ares	7	M	no	dobermann	hunter	Digging	0	0.0	Int1	OWNER	FH_OW	Desenzano
Ares	7	M	no	dobermann	hunter	Tail_Up	1	30.03	Int1	OWNER	FH_OW	Desenzano
Ares	7	M	no	dobermann	hunter	Tail_Neutral	0	0.0	Int1	OWNER	FH_OW	Desenzano
Ares	7	M	no	dobermann	hunter	Tail_Down	0	0.0	Int1	OWNER	FH_OW	Desenzano
Ares	7	M	no	dobermann	hunter	Tail_Between_Legs	0	0.0	Int1	OWNER	FH_OW	Desenzano
Ares	7	M	no	dobermann	hunter	Tail_Wagging	1	0.801	Int1	OWNER	FH_OW	Desenzano
Ares	7	M	no	dobermann	hunter	High	0	0.0	Int1	OWNER	FH_OW	Desenzano
Ares	7	M	no	dobermann	hunter	Neutral	1	30.03	Int1	OWNER	FH_OW	Desenzano
Ares	7	M	no	dobermann	hunter	Low	0	0.0	Int1	OWNER	FH_OW	Desenzano
Ares	7	M	no	dobermann	hunter	Near_(<1m)	1	30.03	Int1	OWNER	FH_OW	Desenzano
Ares	7	M	no	dobermann	hunter	Far_(>1m)	0	0.0	Int1	OWNER	FH_OW	Desenzano
Ares	7	M	no	dobermann	hunter	AU101-L	0	0.0	Int1	FAMILIAR_HUMAN	FH_OW	Desenzano
Ares	7	M	no	dobermann	hunter	AU101-R	0	0.0	Int1	FAMILIAR_HUMAN	FH_OW	Desenzano
Ares	7	M	no	dobermann	hunter	AU101	1	1.802	Int1	FAMILIAR_HUMAN	FH_OW	Desenzano
Ares	7	M	no	dobermann	hunter	AU143	0	0.0	Int1	FAMILIAR_HUMAN	FH_OW	Desenzano
Ares	7	M	no	dobermann	hunter	AU145-L	0	NA	Int1	FAMILIAR_HUMAN	FH_OW	Desenzano
Ares	7	M	no	dobermann	hunter	AU145-R	0	NA	Int1	FAMILIAR_HUMAN	FH_OW	Desenzano
Ares	7	M	no	dobermann	hunter	AU145	0	NA	Int1	FAMILIAR_HUMAN	FH_OW	Desenzano
Ares	7	M	no	dobermann	hunter	AU109_+_110	0	0.0	Int1	FAMILIAR_HUMAN	FH_OW	Desenzano
Ares	7	M	no	dobermann	hunter	AU27	0	NA	Int1	FAMILIAR_HUMAN	FH_OW	Desenzano
Ares	7	M	no	dobermann	hunter	AD19	0	0.0	Int1	FAMILIAR_HUMAN	FH_OW	Desenzano
Ares	7	M	no	dobermann	hunter	AD37-L	0	NA	Int1	FAMILIAR_HUMAN	FH_OW	Desenzano
Ares	7	M	no	dobermann	hunter	AD37-R	0	NA	Int1	FAMILIAR_HUMAN	FH_OW	Desenzano
Ares	7	M	no	dobermann	hunter	AD37	0	NA	Int1	FAMILIAR_HUMAN	FH_OW	Desenzano
Ares	7	M	no	dobermann	hunter	AD137	0	NA	Int1	FAMILIAR_HUMAN	FH_OW	Desenzano
Ares	7	M	no	dobermann	hunter	AD51	1	NA	Int1	FAMILIAR_HUMAN	FH_OW	Desenzano
Ares	7	M	no	dobermann	hunter	AD52	0	NA	Int1	FAMILIAR_HUMAN	FH_OW	Desenzano
Ares	7	M	no	dobermann	hunter	AD55	0	0.0	Int1	FAMILIAR_HUMAN	FH_OW	Desenzano
Ares	7	M	no	dobermann	hunter	AD56	0	0.0	Int1	FAMILIAR_HUMAN	FH_OW	Desenzano
Ares	7	M	no	dobermann	hunter	EAD101	1	0.466	Int1	FAMILIAR_HUMAN	FH_OW	Desenzano
Ares	7	M	no	dobermann	hunter	EAD102	3	14.248	Int1	FAMILIAR_HUMAN	FH_OW	Desenzano
Ares	7	M	no	dobermann	hunter	EAD103	0	0.0	Int1	FAMILIAR_HUMAN	FH_OW	Desenzano
Ares	7	M	no	dobermann	hunter	EAD104-L	0	0.0	Int1	FAMILIAR_HUMAN	FH_OW	Desenzano
Ares	7	M	no	dobermann	hunter	EAD104-R	0	0.0	Int1	FAMILIAR_HUMAN	FH_OW	Desenzano
Ares	7	M	no	dobermann	hunter	EAD104	2	2.634	Int1	FAMILIAR_HUMAN	FH_OW	Desenzano
Ares	7	M	no	dobermann	hunter	EAD105	0	0.0	Int1	FAMILIAR_HUMAN	FH_OW	Desenzano
Ares	7	M	no	dobermann	hunter	AD40-A	2	7.04	Int1	FAMILIAR_HUMAN	FH_OW	Desenzano
Ares	7	M	no	dobermann	hunter	AD40-O	0	0.0	Int1	FAMILIAR_HUMAN	FH_OW	Desenzano
Ares	7	M	no	dobermann	hunter	AD81	0	0.0	Int1	FAMILIAR_HUMAN	FH_OW	Desenzano
Ares	7	M	no	dobermann	hunter	GASPING	0	0.0	Int1	FAMILIAR_HUMAN	FH_OW	Desenzano
Ares	7	M	no	dobermann	hunter	AD126	0	0.0	Int1	FAMILIAR_HUMAN	FH_OW	Desenzano
Ares	7	M	no	dobermann	hunter	AD160	0	0.0	Int1	FAMILIAR_HUMAN	FH_OW	Desenzano
Ares	7	M	no	dobermann	hunter	AD73	4	16.383	Int1	FAMILIAR_HUMAN	FH_OW	Desenzano
Ares	7	M	no	dobermann	hunter	S_EYE	0	NA	Int1	FAMILIAR_HUMAN	FH_OW	Desenzano
Ares	7	M	no	dobermann	hunter	BLOW	0	0.0	Int1	FAMILIAR_HUMAN	FH_OW	Desenzano
Ares	7	M	no	dobermann	hunter	Standing_up	1	29.863	Int1	FAMILIAR_HUMAN	FH_OW	Desenzano
Ares	7	M	no	dobermann	hunter	Sitting	0	0.0	Int1	FAMILIAR_HUMAN	FH_OW	Desenzano
Ares	7	M	no	dobermann	hunter	Laying	0	0.0	Int1	FAMILIAR_HUMAN	FH_OW	Desenzano
Ares	7	M	no	dobermann	hunter	Still	4	18.948	Int1	FAMILIAR_HUMAN	FH_OW	Desenzano
Ares	7	M	no	dobermann	hunter	Freezing	0	0.0	Int1	FAMILIAR_HUMAN	FH_OW	Desenzano
Ares	7	M	no	dobermann	hunter	Pointing	0	0.0	Int1	FAMILIAR_HUMAN	FH_OW	Desenzano
Ares	7	M	no	dobermann	hunter	Walking	4	10.908	Int1	FAMILIAR_HUMAN	FH_OW	Desenzano
Ares	7	M	no	dobermann	hunter	Trotting	0	0.0	Int1	FAMILIAR_HUMAN	FH_OW	Desenzano
Ares	7	M	no	dobermann	hunter	Back	0	0.0	Int1	FAMILIAR_HUMAN	FH_OW	Desenzano
Ares	7	M	no	dobermann	hunter	Whining	0	0.0	Int1	FAMILIAR_HUMAN	FH_OW	Desenzano
Ares	7	M	no	dobermann	hunter	Barking	0	0.0	Int1	FAMILIAR_HUMAN	FH_OW	Desenzano
Ares	7	M	no	dobermann	hunter	Growling	0	0.0	Int1	FAMILIAR_HUMAN	FH_OW	Desenzano
Ares	7	M	no	dobermann	hunter	Head_towards_the_gate	0	0.0	Int1	FAMILIAR_HUMAN	FH_OW	Desenzano
Ares	7	M	no	dobermann	hunter	Head_towards_the_human	0	0.0	Int1	FAMILIAR_HUMAN	FH_OW	Desenzano
Ares	7	M	no	dobermann	hunter	Head_elsewhere	1	29.863	Int1	FAMILIAR_HUMAN	FH_OW	Desenzano
Ares	7	M	no	dobermann	hunter	Body_towards_the_human	1	5.004	Int1	FAMILIAR_HUMAN	FH_OW	Desenzano
Ares	7	M	no	dobermann	hunter	Body_elsewhere	1	24.858	Int1	FAMILIAR_HUMAN	FH_OW	Desenzano
Ares	7	M	no	dobermann	hunter	Scratching	0	NA	Int1	FAMILIAR_HUMAN	FH_OW	Desenzano
Ares	7	M	no	dobermann	hunter	Trembling	0	0.0	Int1	FAMILIAR_HUMAN	FH_OW	Desenzano
Ares	7	M	no	dobermann	hunter	Arching_the_back	0	NA	Int1	FAMILIAR_HUMAN	FH_OW	Desenzano
Ares	7	M	no	dobermann	hunter	Stretching	0	NA	Int1	FAMILIAR_HUMAN	FH_OW	Desenzano
Ares	7	M	no	dobermann	hunter	Sneezing	0	NA	Int1	FAMILIAR_HUMAN	FH_OW	Desenzano
Ares	7	M	no	dobermann	hunter	Resting	0	0.0	Int1	FAMILIAR_HUMAN	FH_OW	Desenzano
Ares	7	M	no	dobermann	hunter	Paw_Lifting	0	0.0	Int1	FAMILIAR_HUMAN	FH_OW	Desenzano
Ares	7	M	no	dobermann	hunter	Paw_Tapping	0	0.0	Int1	FAMILIAR_HUMAN	FH_OW	Desenzano
Ares	7	M	no	dobermann	hunter	Autogrooming	0	0.0	Int1	FAMILIAR_HUMAN	FH_OW	Desenzano
Ares	7	M	no	dobermann	hunter	Eating_grass	0	0.0	Int1	FAMILIAR_HUMAN	FH_OW	Desenzano
Ares	7	M	no	dobermann	hunter	Marking	0	NA	Int1	FAMILIAR_HUMAN	FH_OW	Desenzano
Ares	7	M	no	dobermann	hunter	Eliminating-mark	1	NA	Int1	FAMILIAR_HUMAN	FH_OW	Desenzano
Ares	7	M	no	dobermann	hunter	Digging	0	0.0	Int1	FAMILIAR_HUMAN	FH_OW	Desenzano
Ares	7	M	no	dobermann	hunter	Tail_Up	1	29.863	Int1	FAMILIAR_HUMAN	FH_OW	Desenzano
Ares	7	M	no	dobermann	hunter	Tail_Neutral	0	0.0	Int1	FAMILIAR_HUMAN	FH_OW	Desenzano
Ares	7	M	no	dobermann	hunter	Tail_Down	0	0.0	Int1	FAMILIAR_HUMAN	FH_OW	Desenzano
Ares	7	M	no	dobermann	hunter	Tail_Between_Legs	0	0.0	Int1	FAMILIAR_HUMAN	FH_OW	Desenzano
Ares	7	M	no	dobermann	hunter	Tail_Wagging	0	0.0	Int1	FAMILIAR_HUMAN	FH_OW	Desenzano
Ares	7	M	no	dobermann	hunter	High	0	0.0	Int1	FAMILIAR_HUMAN	FH_OW	Desenzano
Ares	7	M	no	dobermann	hunter	Neutral	1	29.863	Int1	FAMILIAR_HUMAN	FH_OW	Desenzano
Ares	7	M	no	dobermann	hunter	Low	0	0.0	Int1	FAMILIAR_HUMAN	FH_OW	Desenzano
Ares	7	M	no	dobermann	hunter	Near_(<1m)	1	7.373	Int1	FAMILIAR_HUMAN	FH_OW	Desenzano
Ares	7	M	no	dobermann	hunter	Far_(>1m)	1	22.489	Int1	FAMILIAR_HUMAN	FH_OW	Desenzano
Ares	7	M	no	dobermann	hunter	AU101-L	0	0.0	Int2	OWNER	FH_OW	Desenzano
Ares	7	M	no	dobermann	hunter	AU101-R	0	0.0	Int2	OWNER	FH_OW	Desenzano
Ares	7	M	no	dobermann	hunter	AU101	0	0.0	Int2	OWNER	FH_OW	Desenzano
Ares	7	M	no	dobermann	hunter	AU143	0	0.0	Int2	OWNER	FH_OW	Desenzano
Ares	7	M	no	dobermann	hunter	AU145-L	0	NA	Int2	OWNER	FH_OW	Desenzano
Ares	7	M	no	dobermann	hunter	AU145-R	0	NA	Int2	OWNER	FH_OW	Desenzano
Ares	7	M	no	dobermann	hunter	AU145	0	NA	Int2	OWNER	FH_OW	Desenzano
Ares	7	M	no	dobermann	hunter	AU109_+_110	0	0.0	Int2	OWNER	FH_OW	Desenzano
Ares	7	M	no	dobermann	hunter	AU27	0	NA	Int2	OWNER	FH_OW	Desenzano
Ares	7	M	no	dobermann	hunter	AD19	0	0.0	Int2	OWNER	FH_OW	Desenzano
Ares	7	M	no	dobermann	hunter	AD37-L	0	NA	Int2	OWNER	FH_OW	Desenzano
Ares	7	M	no	dobermann	hunter	AD37-R	0	NA	Int2	OWNER	FH_OW	Desenzano
Ares	7	M	no	dobermann	hunter	AD37	0	NA	Int2	OWNER	FH_OW	Desenzano
Ares	7	M	no	dobermann	hunter	AD137	0	NA	Int2	OWNER	FH_OW	Desenzano
Ares	7	M	no	dobermann	hunter	AD51	1	NA	Int2	OWNER	FH_OW	Desenzano
Ares	7	M	no	dobermann	hunter	AD52	0	NA	Int2	OWNER	FH_OW	Desenzano
Ares	7	M	no	dobermann	hunter	AD55	0	0.0	Int2	OWNER	FH_OW	Desenzano
Ares	7	M	no	dobermann	hunter	AD56	0	0.0	Int2	OWNER	FH_OW	Desenzano
Ares	7	M	no	dobermann	hunter	EAD101	0	0.0	Int2	OWNER	FH_OW	Desenzano
Ares	7	M	no	dobermann	hunter	EAD102	4	7.239	Int2	OWNER	FH_OW	Desenzano
Ares	7	M	no	dobermann	hunter	EAD103	0	0.0	Int2	OWNER	FH_OW	Desenzano
Ares	7	M	no	dobermann	hunter	EAD104-L	0	0.0	Int2	OWNER	FH_OW	Desenzano
Ares	7	M	no	dobermann	hunter	EAD104-R	2	0.765	Int2	OWNER	FH_OW	Desenzano
Ares	7	M	no	dobermann	hunter	EAD104	2	1.701	Int2	OWNER	FH_OW	Desenzano
Ares	7	M	no	dobermann	hunter	EAD105	2	0.932	Int2	OWNER	FH_OW	Desenzano
Ares	7	M	no	dobermann	hunter	AD40-A	1	3.37	Int2	OWNER	FH_OW	Desenzano
Ares	7	M	no	dobermann	hunter	AD40-O	0	0.0	Int2	OWNER	FH_OW	Desenzano
Ares	7	M	no	dobermann	hunter	AD81	0	0.0	Int2	OWNER	FH_OW	Desenzano
Ares	7	M	no	dobermann	hunter	GASPING	0	0.0	Int2	OWNER	FH_OW	Desenzano
Ares	7	M	no	dobermann	hunter	AD126	0	0.0	Int2	OWNER	FH_OW	Desenzano
Ares	7	M	no	dobermann	hunter	AD160	0	0.0	Int2	OWNER	FH_OW	Desenzano
Ares	7	M	no	dobermann	hunter	AD73	1	21.455	Int2	OWNER	FH_OW	Desenzano
Ares	7	M	no	dobermann	hunter	S_EYE	0	NA	Int2	OWNER	FH_OW	Desenzano
Ares	7	M	no	dobermann	hunter	BLOW	0	0.0	Int2	OWNER	FH_OW	Desenzano
Ares	7	M	no	dobermann	hunter	Standing_up	1	30.097	Int2	OWNER	FH_OW	Desenzano
Ares	7	M	no	dobermann	hunter	Sitting	0	0.0	Int2	OWNER	FH_OW	Desenzano
Ares	7	M	no	dobermann	hunter	Laying	0	0.0	Int2	OWNER	FH_OW	Desenzano
Ares	7	M	no	dobermann	hunter	Still	3	23.822	Int2	OWNER	FH_OW	Desenzano
Ares	7	M	no	dobermann	hunter	Freezing	0	0.0	Int2	OWNER	FH_OW	Desenzano
Ares	7	M	no	dobermann	hunter	Pointing	0	0.0	Int2	OWNER	FH_OW	Desenzano
Ares	7	M	no	dobermann	hunter	Walking	2	6.271	Int2	OWNER	FH_OW	Desenzano
Ares	7	M	no	dobermann	hunter	Trotting	0	0.0	Int2	OWNER	FH_OW	Desenzano
Ares	7	M	no	dobermann	hunter	Back	0	0.0	Int2	OWNER	FH_OW	Desenzano
Ares	7	M	no	dobermann	hunter	Whining	0	0.0	Int2	OWNER	FH_OW	Desenzano
Ares	7	M	no	dobermann	hunter	Barking	0	0.0	Int2	OWNER	FH_OW	Desenzano
Ares	7	M	no	dobermann	hunter	Growling	0	0.0	Int2	OWNER	FH_OW	Desenzano
Ares	7	M	no	dobermann	hunter	Head_towards_the_gate	0	0.0	Int2	OWNER	FH_OW	Desenzano
Ares	7	M	no	dobermann	hunter	Head_towards_the_human	2	1.033	Int2	OWNER	FH_OW	Desenzano
Ares	7	M	no	dobermann	hunter	Head_elsewhere	1	29.062	Int2	OWNER	FH_OW	Desenzano
Ares	7	M	no	dobermann	hunter	Body_towards_the_human	0	0.0	Int2	OWNER	FH_OW	Desenzano
Ares	7	M	no	dobermann	hunter	Body_elsewhere	1	30.097	Int2	OWNER	FH_OW	Desenzano
Ares	7	M	no	dobermann	hunter	Scratching	0	NA	Int2	OWNER	FH_OW	Desenzano
Ares	7	M	no	dobermann	hunter	Trembling	0	0.0	Int2	OWNER	FH_OW	Desenzano
Ares	7	M	no	dobermann	hunter	Arching_the_back	0	NA	Int2	OWNER	FH_OW	Desenzano
Ares	7	M	no	dobermann	hunter	Stretching	0	NA	Int2	OWNER	FH_OW	Desenzano
Ares	7	M	no	dobermann	hunter	Sneezing	0	NA	Int2	OWNER	FH_OW	Desenzano
Ares	7	M	no	dobermann	hunter	Resting	0	0.0	Int2	OWNER	FH_OW	Desenzano
Ares	7	M	no	dobermann	hunter	Paw_Lifting	0	0.0	Int2	OWNER	FH_OW	Desenzano
Ares	7	M	no	dobermann	hunter	Paw_Tapping	0	0.0	Int2	OWNER	FH_OW	Desenzano
Ares	7	M	no	dobermann	hunter	Autogrooming	0	0.0	Int2	OWNER	FH_OW	Desenzano
Ares	7	M	no	dobermann	hunter	Eating_grass	0	0.0	Int2	OWNER	FH_OW	Desenzano
Ares	7	M	no	dobermann	hunter	Marking	0	NA	Int2	OWNER	FH_OW	Desenzano
Ares	7	M	no	dobermann	hunter	Eliminating-mark	0	NA	Int2	OWNER	FH_OW	Desenzano
Ares	7	M	no	dobermann	hunter	Digging	0	0.0	Int2	OWNER	FH_OW	Desenzano
Ares	7	M	no	dobermann	hunter	Tail_Up	1	30.097	Int2	OWNER	FH_OW	Desenzano
Ares	7	M	no	dobermann	hunter	Tail_Neutral	0	0.0	Int2	OWNER	FH_OW	Desenzano
Ares	7	M	no	dobermann	hunter	Tail_Down	0	0.0	Int2	OWNER	FH_OW	Desenzano
Ares	7	M	no	dobermann	hunter	Tail_Between_Legs	0	0.0	Int2	OWNER	FH_OW	Desenzano
Ares	7	M	no	dobermann	hunter	Tail_Wagging	1	2.436	Int2	OWNER	FH_OW	Desenzano
Ares	7	M	no	dobermann	hunter	High	0	0.0	Int2	OWNER	FH_OW	Desenzano
Ares	7	M	no	dobermann	hunter	Neutral	1	30.097	Int2	OWNER	FH_OW	Desenzano
Ares	7	M	no	dobermann	hunter	Low	0	0.0	Int2	OWNER	FH_OW	Desenzano
Ares	7	M	no	dobermann	hunter	Near_(<1m)	2	7.64	Int2	OWNER	FH_OW	Desenzano
Ares	7	M	no	dobermann	hunter	Far_(>1m)	1	22.455	Int2	OWNER	FH_OW	Desenzano
Ares	7	M	no	dobermann	hunter	AU101-L	1	1.0	Int2	FAMILIAR_HUMAN	FH_OW	Desenzano
Ares	7	M	no	dobermann	hunter	AU101-R	1	0.767	Int2	FAMILIAR_HUMAN	FH_OW	Desenzano
Ares	7	M	no	dobermann	hunter	AU101	1	2.369	Int2	FAMILIAR_HUMAN	FH_OW	Desenzano
Ares	7	M	no	dobermann	hunter	AU143	0	0.0	Int2	FAMILIAR_HUMAN	FH_OW	Desenzano
Ares	7	M	no	dobermann	hunter	AU145-L	0	NA	Int2	FAMILIAR_HUMAN	FH_OW	Desenzano
Ares	7	M	no	dobermann	hunter	AU145-R	0	NA	Int2	FAMILIAR_HUMAN	FH_OW	Desenzano
Ares	7	M	no	dobermann	hunter	AU145	0	NA	Int2	FAMILIAR_HUMAN	FH_OW	Desenzano
Ares	7	M	no	dobermann	hunter	AU109_+_110	0	0.0	Int2	FAMILIAR_HUMAN	FH_OW	Desenzano
Ares	7	M	no	dobermann	hunter	AU27	0	NA	Int2	FAMILIAR_HUMAN	FH_OW	Desenzano
Ares	7	M	no	dobermann	hunter	AD19	1	0.1	Int2	FAMILIAR_HUMAN	FH_OW	Desenzano
Ares	7	M	no	dobermann	hunter	AD37-L	0	NA	Int2	FAMILIAR_HUMAN	FH_OW	Desenzano
Ares	7	M	no	dobermann	hunter	AD37-R	0	NA	Int2	FAMILIAR_HUMAN	FH_OW	Desenzano
Ares	7	M	no	dobermann	hunter	AD37	0	NA	Int2	FAMILIAR_HUMAN	FH_OW	Desenzano
Ares	7	M	no	dobermann	hunter	AD137	1	NA	Int2	FAMILIAR_HUMAN	FH_OW	Desenzano
Ares	7	M	no	dobermann	hunter	AD51	1	NA	Int2	FAMILIAR_HUMAN	FH_OW	Desenzano
Ares	7	M	no	dobermann	hunter	AD52	0	NA	Int2	FAMILIAR_HUMAN	FH_OW	Desenzano
Ares	7	M	no	dobermann	hunter	AD55	0	0.0	Int2	FAMILIAR_HUMAN	FH_OW	Desenzano
Ares	7	M	no	dobermann	hunter	AD56	0	0.0	Int2	FAMILIAR_HUMAN	FH_OW	Desenzano
Ares	7	M	no	dobermann	hunter	EAD101	1	0.6	Int2	FAMILIAR_HUMAN	FH_OW	Desenzano
Ares	7	M	no	dobermann	hunter	EAD102	4	9.772	Int2	FAMILIAR_HUMAN	FH_OW	Desenzano
Ares	7	M	no	dobermann	hunter	EAD103	0	0.0	Int2	FAMILIAR_HUMAN	FH_OW	Desenzano
Ares	7	M	no	dobermann	hunter	EAD104-L	0	0.0	Int2	FAMILIAR_HUMAN	FH_OW	Desenzano
Ares	7	M	no	dobermann	hunter	EAD104-R	1	1.367	Int2	FAMILIAR_HUMAN	FH_OW	Desenzano
Ares	7	M	no	dobermann	hunter	EAD104	4	9.806	Int2	FAMILIAR_HUMAN	FH_OW	Desenzano
Ares	7	M	no	dobermann	hunter	EAD105	4	8.672	Int2	FAMILIAR_HUMAN	FH_OW	Desenzano
Ares	7	M	no	dobermann	hunter	AD40-A	5	8.176	Int2	FAMILIAR_HUMAN	FH_OW	Desenzano
Ares	7	M	no	dobermann	hunter	AD40-O	0	0.0	Int2	FAMILIAR_HUMAN	FH_OW	Desenzano
Ares	7	M	no	dobermann	hunter	AD81	0	0.0	Int2	FAMILIAR_HUMAN	FH_OW	Desenzano
Ares	7	M	no	dobermann	hunter	GASPING	0	0.0	Int2	FAMILIAR_HUMAN	FH_OW	Desenzano
Ares	7	M	no	dobermann	hunter	AD126	0	0.0	Int2	FAMILIAR_HUMAN	FH_OW	Desenzano
Ares	7	M	no	dobermann	hunter	AD160	0	0.0	Int2	FAMILIAR_HUMAN	FH_OW	Desenzano
Ares	7	M	no	dobermann	hunter	AD73	2	18.084	Int2	FAMILIAR_HUMAN	FH_OW	Desenzano
Ares	7	M	no	dobermann	hunter	S_EYE	0	NA	Int2	FAMILIAR_HUMAN	FH_OW	Desenzano
Ares	7	M	no	dobermann	hunter	BLOW	0	0.0	Int2	FAMILIAR_HUMAN	FH_OW	Desenzano
Ares	7	M	no	dobermann	hunter	Standing_up	1	30.497	Int2	FAMILIAR_HUMAN	FH_OW	Desenzano
Ares	7	M	no	dobermann	hunter	Sitting	0	0.0	Int2	FAMILIAR_HUMAN	FH_OW	Desenzano
Ares	7	M	no	dobermann	hunter	Laying	0	0.0	Int2	FAMILIAR_HUMAN	FH_OW	Desenzano
Ares	7	M	no	dobermann	hunter	Still	2	25.057	Int2	FAMILIAR_HUMAN	FH_OW	Desenzano
Ares	7	M	no	dobermann	hunter	Freezing	0	0.0	Int2	FAMILIAR_HUMAN	FH_OW	Desenzano
Ares	7	M	no	dobermann	hunter	Pointing	0	0.0	Int2	FAMILIAR_HUMAN	FH_OW	Desenzano
Ares	7	M	no	dobermann	hunter	Walking	1	5.438	Int2	FAMILIAR_HUMAN	FH_OW	Desenzano
Ares	7	M	no	dobermann	hunter	Trotting	0	0.0	Int2	FAMILIAR_HUMAN	FH_OW	Desenzano
Ares	7	M	no	dobermann	hunter	Back	0	0.0	Int2	FAMILIAR_HUMAN	FH_OW	Desenzano
Ares	7	M	no	dobermann	hunter	Whining	4	6.407	Int2	FAMILIAR_HUMAN	FH_OW	Desenzano
Ares	7	M	no	dobermann	hunter	Barking	0	0.0	Int2	FAMILIAR_HUMAN	FH_OW	Desenzano
Ares	7	M	no	dobermann	hunter	Growling	0	0.0	Int2	FAMILIAR_HUMAN	FH_OW	Desenzano
Ares	7	M	no	dobermann	hunter	Head_towards_the_gate	0	0.0	Int2	FAMILIAR_HUMAN	FH_OW	Desenzano
Ares	7	M	no	dobermann	hunter	Head_towards_the_human	1	0.332	Int2	FAMILIAR_HUMAN	FH_OW	Desenzano
Ares	7	M	no	dobermann	hunter	Head_elsewhere	2	30.163	Int2	FAMILIAR_HUMAN	FH_OW	Desenzano
Ares	7	M	no	dobermann	hunter	Body_towards_the_human	0	0.0	Int2	FAMILIAR_HUMAN	FH_OW	Desenzano
Ares	7	M	no	dobermann	hunter	Body_elsewhere	1	30.497	Int2	FAMILIAR_HUMAN	FH_OW	Desenzano
Ares	7	M	no	dobermann	hunter	Scratching	0	NA	Int2	FAMILIAR_HUMAN	FH_OW	Desenzano
Ares	7	M	no	dobermann	hunter	Trembling	0	0.0	Int2	FAMILIAR_HUMAN	FH_OW	Desenzano
Ares	7	M	no	dobermann	hunter	Arching_the_back	0	NA	Int2	FAMILIAR_HUMAN	FH_OW	Desenzano
Ares	7	M	no	dobermann	hunter	Stretching	0	NA	Int2	FAMILIAR_HUMAN	FH_OW	Desenzano
Ares	7	M	no	dobermann	hunter	Sneezing	0	NA	Int2	FAMILIAR_HUMAN	FH_OW	Desenzano
Ares	7	M	no	dobermann	hunter	Resting	0	0.0	Int2	FAMILIAR_HUMAN	FH_OW	Desenzano
Ares	7	M	no	dobermann	hunter	Paw_Lifting	0	0.0	Int2	FAMILIAR_HUMAN	FH_OW	Desenzano
Ares	7	M	no	dobermann	hunter	Paw_Tapping	0	0.0	Int2	FAMILIAR_HUMAN	FH_OW	Desenzano
Ares	7	M	no	dobermann	hunter	Autogrooming	0	0.0	Int2	FAMILIAR_HUMAN	FH_OW	Desenzano
Ares	7	M	no	dobermann	hunter	Eating_grass	0	0.0	Int2	FAMILIAR_HUMAN	FH_OW	Desenzano
Ares	7	M	no	dobermann	hunter	Marking	0	NA	Int2	FAMILIAR_HUMAN	FH_OW	Desenzano
Ares	7	M	no	dobermann	hunter	Eliminating-mark	0	NA	Int2	FAMILIAR_HUMAN	FH_OW	Desenzano
Ares	7	M	no	dobermann	hunter	Digging	0	0.0	Int2	FAMILIAR_HUMAN	FH_OW	Desenzano
Ares	7	M	no	dobermann	hunter	Tail_Up	1	30.497	Int2	FAMILIAR_HUMAN	FH_OW	Desenzano
Ares	7	M	no	dobermann	hunter	Tail_Neutral	0	0.0	Int2	FAMILIAR_HUMAN	FH_OW	Desenzano
Ares	7	M	no	dobermann	hunter	Tail_Down	0	0.0	Int2	FAMILIAR_HUMAN	FH_OW	Desenzano
Ares	7	M	no	dobermann	hunter	Tail_Between_Legs	0	0.0	Int2	FAMILIAR_HUMAN	FH_OW	Desenzano
Ares	7	M	no	dobermann	hunter	Tail_Wagging	0	0.0	Int2	FAMILIAR_HUMAN	FH_OW	Desenzano
Ares	7	M	no	dobermann	hunter	High	0	0.0	Int2	FAMILIAR_HUMAN	FH_OW	Desenzano
Ares	7	M	no	dobermann	hunter	Neutral	1	30.497	Int2	FAMILIAR_HUMAN	FH_OW	Desenzano
Ares	7	M	no	dobermann	hunter	Low	0	0.0	Int2	FAMILIAR_HUMAN	FH_OW	Desenzano
Ares	7	M	no	dobermann	hunter	Near_(<1m)	1	24.591	Int2	FAMILIAR_HUMAN	FH_OW	Desenzano
Ares	7	M	no	dobermann	hunter	Far_(>1m)	1	5.905	Int2	FAMILIAR_HUMAN	FH_OW	Desenzano
Ares	7	M	no	dobermann	hunter	AU101-L	1	1.0	Int3	OWNER	FH_OW	Desenzano
Ares	7	M	no	dobermann	hunter	AU101-R	1	1.902	Int3	OWNER	FH_OW	Desenzano
Ares	7	M	no	dobermann	hunter	AU101	2	4.238	Int3	OWNER	FH_OW	Desenzano
Ares	7	M	no	dobermann	hunter	AU143	0	0.0	Int3	OWNER	FH_OW	Desenzano
Ares	7	M	no	dobermann	hunter	AU145-L	0	NA	Int3	OWNER	FH_OW	Desenzano
Ares	7	M	no	dobermann	hunter	AU145-R	0	NA	Int3	OWNER	FH_OW	Desenzano
Ares	7	M	no	dobermann	hunter	AU145	1	NA	Int3	OWNER	FH_OW	Desenzano
Ares	7	M	no	dobermann	hunter	AU109_+_110	0	0.0	Int3	OWNER	FH_OW	Desenzano
Ares	7	M	no	dobermann	hunter	AU27	0	NA	Int3	OWNER	FH_OW	Desenzano
Ares	7	M	no	dobermann	hunter	AD19	0	0.0	Int3	OWNER	FH_OW	Desenzano
Ares	7	M	no	dobermann	hunter	AD37-L	0	NA	Int3	OWNER	FH_OW	Desenzano
Ares	7	M	no	dobermann	hunter	AD37-R	0	NA	Int3	OWNER	FH_OW	Desenzano
Ares	7	M	no	dobermann	hunter	AD37	0	NA	Int3	OWNER	FH_OW	Desenzano
Ares	7	M	no	dobermann	hunter	AD137	0	NA	Int3	OWNER	FH_OW	Desenzano
Ares	7	M	no	dobermann	hunter	AD51	2	NA	Int3	OWNER	FH_OW	Desenzano
Ares	7	M	no	dobermann	hunter	AD52	0	NA	Int3	OWNER	FH_OW	Desenzano
Ares	7	M	no	dobermann	hunter	AD55	0	0.0	Int3	OWNER	FH_OW	Desenzano
Ares	7	M	no	dobermann	hunter	AD56	0	0.0	Int3	OWNER	FH_OW	Desenzano
Ares	7	M	no	dobermann	hunter	EAD101	3	7.538	Int3	OWNER	FH_OW	Desenzano
Ares	7	M	no	dobermann	hunter	EAD102	3	11.341	Int3	OWNER	FH_OW	Desenzano
Ares	7	M	no	dobermann	hunter	EAD103	0	0.0	Int3	OWNER	FH_OW	Desenzano
Ares	7	M	no	dobermann	hunter	EAD104-L	0	0.0	Int3	OWNER	FH_OW	Desenzano
Ares	7	M	no	dobermann	hunter	EAD104-R	0	0.0	Int3	OWNER	FH_OW	Desenzano
Ares	7	M	no	dobermann	hunter	EAD104	3	10.075	Int3	OWNER	FH_OW	Desenzano
Ares	7	M	no	dobermann	hunter	EAD105	1	1.267	Int3	OWNER	FH_OW	Desenzano
Ares	7	M	no	dobermann	hunter	AD40-A	2	5.105	Int3	OWNER	FH_OW	Desenzano
Ares	7	M	no	dobermann	hunter	AD40-O	0	0.0	Int3	OWNER	FH_OW	Desenzano
Ares	7	M	no	dobermann	hunter	AD81	0	0.0	Int3	OWNER	FH_OW	Desenzano
Ares	7	M	no	dobermann	hunter	GASPING	0	0.0	Int3	OWNER	FH_OW	Desenzano
Ares	7	M	no	dobermann	hunter	AD126	0	0.0	Int3	OWNER	FH_OW	Desenzano
Ares	7	M	no	dobermann	hunter	AD160	0	0.0	Int3	OWNER	FH_OW	Desenzano
Ares	7	M	no	dobermann	hunter	AD73	1	11.311	Int3	OWNER	FH_OW	Desenzano
Ares	7	M	no	dobermann	hunter	S_EYE	0	NA	Int3	OWNER	FH_OW	Desenzano
Ares	7	M	no	dobermann	hunter	BLOW	0	0.0	Int3	OWNER	FH_OW	Desenzano
Ares	7	M	no	dobermann	hunter	Standing_up	1	30.23	Int3	OWNER	FH_OW	Desenzano
Ares	7	M	no	dobermann	hunter	Sitting	0	0.0	Int3	OWNER	FH_OW	Desenzano
Ares	7	M	no	dobermann	hunter	Laying	0	0.0	Int3	OWNER	FH_OW	Desenzano
Ares	7	M	no	dobermann	hunter	Still	3	26.257	Int3	OWNER	FH_OW	Desenzano
Ares	7	M	no	dobermann	hunter	Freezing	0	0.0	Int3	OWNER	FH_OW	Desenzano
Ares	7	M	no	dobermann	hunter	Pointing	0	0.0	Int3	OWNER	FH_OW	Desenzano
Ares	7	M	no	dobermann	hunter	Walking	2	3.969	Int3	OWNER	FH_OW	Desenzano
Ares	7	M	no	dobermann	hunter	Trotting	0	0.0	Int3	OWNER	FH_OW	Desenzano
Ares	7	M	no	dobermann	hunter	Back	0	0.0	Int3	OWNER	FH_OW	Desenzano
Ares	7	M	no	dobermann	hunter	Whining	0	0.0	Int3	OWNER	FH_OW	Desenzano
Ares	7	M	no	dobermann	hunter	Barking	0	0.0	Int3	OWNER	FH_OW	Desenzano
Ares	7	M	no	dobermann	hunter	Growling	0	0.0	Int3	OWNER	FH_OW	Desenzano
Ares	7	M	no	dobermann	hunter	Head_towards_the_gate	1	2.436	Int3	OWNER	FH_OW	Desenzano
Ares	7	M	no	dobermann	hunter	Head_towards_the_human	2	4.702	Int3	OWNER	FH_OW	Desenzano
Ares	7	M	no	dobermann	hunter	Head_elsewhere	2	23.088	Int3	OWNER	FH_OW	Desenzano
Ares	7	M	no	dobermann	hunter	Body_towards_the_human	1	18.317	Int3	OWNER	FH_OW	Desenzano
Ares	7	M	no	dobermann	hunter	Body_elsewhere	1	11.912	Int3	OWNER	FH_OW	Desenzano
Ares	7	M	no	dobermann	hunter	Scratching	0	NA	Int3	OWNER	FH_OW	Desenzano
Ares	7	M	no	dobermann	hunter	Trembling	0	0.0	Int3	OWNER	FH_OW	Desenzano
Ares	7	M	no	dobermann	hunter	Arching_the_back	0	NA	Int3	OWNER	FH_OW	Desenzano
Ares	7	M	no	dobermann	hunter	Stretching	0	NA	Int3	OWNER	FH_OW	Desenzano
Ares	7	M	no	dobermann	hunter	Sneezing	0	NA	Int3	OWNER	FH_OW	Desenzano
Ares	7	M	no	dobermann	hunter	Resting	0	0.0	Int3	OWNER	FH_OW	Desenzano
Ares	7	M	no	dobermann	hunter	Paw_Lifting	0	0.0	Int3	OWNER	FH_OW	Desenzano
Ares	7	M	no	dobermann	hunter	Paw_Tapping	0	0.0	Int3	OWNER	FH_OW	Desenzano
Ares	7	M	no	dobermann	hunter	Autogrooming	0	0.0	Int3	OWNER	FH_OW	Desenzano
Ares	7	M	no	dobermann	hunter	Eating_grass	0	0.0	Int3	OWNER	FH_OW	Desenzano
Ares	7	M	no	dobermann	hunter	Marking	0	NA	Int3	OWNER	FH_OW	Desenzano
Ares	7	M	no	dobermann	hunter	Eliminating-mark	0	NA	Int3	OWNER	FH_OW	Desenzano
Ares	7	M	no	dobermann	hunter	Digging	0	0.0	Int3	OWNER	FH_OW	Desenzano
Ares	7	M	no	dobermann	hunter	Tail_Up	1	30.23	Int3	OWNER	FH_OW	Desenzano
Ares	7	M	no	dobermann	hunter	Tail_Neutral	0	0.0	Int3	OWNER	FH_OW	Desenzano
Ares	7	M	no	dobermann	hunter	Tail_Down	0	0.0	Int3	OWNER	FH_OW	Desenzano
Ares	7	M	no	dobermann	hunter	Tail_Between_Legs	0	0.0	Int3	OWNER	FH_OW	Desenzano
Ares	7	M	no	dobermann	hunter	Tail_Wagging	1	0.967	Int3	OWNER	FH_OW	Desenzano
Ares	7	M	no	dobermann	hunter	High	0	0.0	Int3	OWNER	FH_OW	Desenzano
Ares	7	M	no	dobermann	hunter	Neutral	1	30.23	Int3	OWNER	FH_OW	Desenzano
Ares	7	M	no	dobermann	hunter	Low	0	0.0	Int3	OWNER	FH_OW	Desenzano
Ares	7	M	no	dobermann	hunter	Near_(<1m)	1	30.23	Int3	OWNER	FH_OW	Desenzano
Ares	7	M	no	dobermann	hunter	Far_(>1m)	0	0.0	Int3	OWNER	FH_OW	Desenzano
Ares	7	M	no	dobermann	hunter	AU101-L	0	0.0	Int3	FAMILIAR_HUMAN	FH_OW	Desenzano
Ares	7	M	no	dobermann	hunter	AU101-R	0	0.0	Int3	FAMILIAR_HUMAN	FH_OW	Desenzano
Ares	7	M	no	dobermann	hunter	AU101	3	2.402	Int3	FAMILIAR_HUMAN	FH_OW	Desenzano
Ares	7	M	no	dobermann	hunter	AU143	0	0.0	Int3	FAMILIAR_HUMAN	FH_OW	Desenzano
Ares	7	M	no	dobermann	hunter	AU145-L	0	NA	Int3	FAMILIAR_HUMAN	FH_OW	Desenzano
Ares	7	M	no	dobermann	hunter	AU145-R	0	NA	Int3	FAMILIAR_HUMAN	FH_OW	Desenzano
Ares	7	M	no	dobermann	hunter	AU145	0	NA	Int3	FAMILIAR_HUMAN	FH_OW	Desenzano
Ares	7	M	no	dobermann	hunter	AU109_+_110	0	0.0	Int3	FAMILIAR_HUMAN	FH_OW	Desenzano
Ares	7	M	no	dobermann	hunter	AU27	0	NA	Int3	FAMILIAR_HUMAN	FH_OW	Desenzano
Ares	7	M	no	dobermann	hunter	AD19	0	0.0	Int3	FAMILIAR_HUMAN	FH_OW	Desenzano
Ares	7	M	no	dobermann	hunter	AD37-L	0	NA	Int3	FAMILIAR_HUMAN	FH_OW	Desenzano
Ares	7	M	no	dobermann	hunter	AD37-R	0	NA	Int3	FAMILIAR_HUMAN	FH_OW	Desenzano
Ares	7	M	no	dobermann	hunter	AD37	0	NA	Int3	FAMILIAR_HUMAN	FH_OW	Desenzano
Ares	7	M	no	dobermann	hunter	AD137	0	NA	Int3	FAMILIAR_HUMAN	FH_OW	Desenzano
Ares	7	M	no	dobermann	hunter	AD51	0	NA	Int3	FAMILIAR_HUMAN	FH_OW	Desenzano
Ares	7	M	no	dobermann	hunter	AD52	2	NA	Int3	FAMILIAR_HUMAN	FH_OW	Desenzano
Ares	7	M	no	dobermann	hunter	AD55	0	0.0	Int3	FAMILIAR_HUMAN	FH_OW	Desenzano
Ares	7	M	no	dobermann	hunter	AD56	0	0.0	Int3	FAMILIAR_HUMAN	FH_OW	Desenzano
Ares	7	M	no	dobermann	hunter	EAD101	0	0.0	Int3	FAMILIAR_HUMAN	FH_OW	Desenzano
Ares	7	M	no	dobermann	hunter	EAD102	5	17.313	Int3	FAMILIAR_HUMAN	FH_OW	Desenzano
Ares	7	M	no	dobermann	hunter	EAD103	0	0.0	Int3	FAMILIAR_HUMAN	FH_OW	Desenzano
Ares	7	M	no	dobermann	hunter	EAD104-L	0	0.0	Int3	FAMILIAR_HUMAN	FH_OW	Desenzano
Ares	7	M	no	dobermann	hunter	EAD104-R	1	1.568	Int3	FAMILIAR_HUMAN	FH_OW	Desenzano
Ares	7	M	no	dobermann	hunter	EAD104	3	5.171	Int3	FAMILIAR_HUMAN	FH_OW	Desenzano
Ares	7	M	no	dobermann	hunter	EAD105	2	3.967	Int3	FAMILIAR_HUMAN	FH_OW	Desenzano
Ares	7	M	no	dobermann	hunter	AD40-A	5	10.909	Int3	FAMILIAR_HUMAN	FH_OW	Desenzano
Ares	7	M	no	dobermann	hunter	AD40-O	0	0.0	Int3	FAMILIAR_HUMAN	FH_OW	Desenzano
Ares	7	M	no	dobermann	hunter	AD81	0	0.0	Int3	FAMILIAR_HUMAN	FH_OW	Desenzano
Ares	7	M	no	dobermann	hunter	GASPING	0	0.0	Int3	FAMILIAR_HUMAN	FH_OW	Desenzano
Ares	7	M	no	dobermann	hunter	AD126	3	8.308	Int3	FAMILIAR_HUMAN	FH_OW	Desenzano
Ares	7	M	no	dobermann	hunter	AD160	0	0.0	Int3	FAMILIAR_HUMAN	FH_OW	Desenzano
Ares	7	M	no	dobermann	hunter	AD73	3	7.741	Int3	FAMILIAR_HUMAN	FH_OW	Desenzano
Ares	7	M	no	dobermann	hunter	S_EYE	0	NA	Int3	FAMILIAR_HUMAN	FH_OW	Desenzano
Ares	7	M	no	dobermann	hunter	BLOW	0	0.0	Int3	FAMILIAR_HUMAN	FH_OW	Desenzano
Ares	7	M	no	dobermann	hunter	Standing_up	1	30.698	Int3	FAMILIAR_HUMAN	FH_OW	Desenzano
Ares	7	M	no	dobermann	hunter	Sitting	0	0.0	Int3	FAMILIAR_HUMAN	FH_OW	Desenzano
Ares	7	M	no	dobermann	hunter	Laying	0	0.0	Int3	FAMILIAR_HUMAN	FH_OW	Desenzano
Ares	7	M	no	dobermann	hunter	Still	5	5.801	Int3	FAMILIAR_HUMAN	FH_OW	Desenzano
Ares	7	M	no	dobermann	hunter	Freezing	0	0.0	Int3	FAMILIAR_HUMAN	FH_OW	Desenzano
Ares	7	M	no	dobermann	hunter	Pointing	0	0.0	Int3	FAMILIAR_HUMAN	FH_OW	Desenzano
Ares	7	M	no	dobermann	hunter	Walking	6	24.887	Int3	FAMILIAR_HUMAN	FH_OW	Desenzano
Ares	7	M	no	dobermann	hunter	Trotting	0	0.0	Int3	FAMILIAR_HUMAN	FH_OW	Desenzano
Ares	7	M	no	dobermann	hunter	Back	0	0.0	Int3	FAMILIAR_HUMAN	FH_OW	Desenzano
Ares	7	M	no	dobermann	hunter	Whining	0	0.0	Int3	FAMILIAR_HUMAN	FH_OW	Desenzano
Ares	7	M	no	dobermann	hunter	Barking	0	0.0	Int3	FAMILIAR_HUMAN	FH_OW	Desenzano
Ares	7	M	no	dobermann	hunter	Growling	0	0.0	Int3	FAMILIAR_HUMAN	FH_OW	Desenzano
Ares	7	M	no	dobermann	hunter	Head_towards_the_gate	1	2.167	Int3	FAMILIAR_HUMAN	FH_OW	Desenzano
Ares	7	M	no	dobermann	hunter	Head_towards_the_human	1	0.799	Int3	FAMILIAR_HUMAN	FH_OW	Desenzano
Ares	7	M	no	dobermann	hunter	Head_elsewhere	3	27.728	Int3	FAMILIAR_HUMAN	FH_OW	Desenzano
Ares	7	M	no	dobermann	hunter	Body_towards_the_human	0	0.0	Int3	FAMILIAR_HUMAN	FH_OW	Desenzano
Ares	7	M	no	dobermann	hunter	Body_elsewhere	1	30.698	Int3	FAMILIAR_HUMAN	FH_OW	Desenzano
Ares	7	M	no	dobermann	hunter	Scratching	0	NA	Int3	FAMILIAR_HUMAN	FH_OW	Desenzano
Ares	7	M	no	dobermann	hunter	Trembling	0	0.0	Int3	FAMILIAR_HUMAN	FH_OW	Desenzano
Ares	7	M	no	dobermann	hunter	Arching_the_back	0	NA	Int3	FAMILIAR_HUMAN	FH_OW	Desenzano
Ares	7	M	no	dobermann	hunter	Stretching	0	NA	Int3	FAMILIAR_HUMAN	FH_OW	Desenzano
Ares	7	M	no	dobermann	hunter	Sneezing	0	NA	Int3	FAMILIAR_HUMAN	FH_OW	Desenzano
Ares	7	M	no	dobermann	hunter	Resting	0	0.0	Int3	FAMILIAR_HUMAN	FH_OW	Desenzano
Ares	7	M	no	dobermann	hunter	Paw_Lifting	0	0.0	Int3	FAMILIAR_HUMAN	FH_OW	Desenzano
Ares	7	M	no	dobermann	hunter	Paw_Tapping	0	0.0	Int3	FAMILIAR_HUMAN	FH_OW	Desenzano
Ares	7	M	no	dobermann	hunter	Autogrooming	0	0.0	Int3	FAMILIAR_HUMAN	FH_OW	Desenzano
Ares	7	M	no	dobermann	hunter	Eating_grass	0	0.0	Int3	FAMILIAR_HUMAN	FH_OW	Desenzano
Ares	7	M	no	dobermann	hunter	Marking	0	NA	Int3	FAMILIAR_HUMAN	FH_OW	Desenzano
Ares	7	M	no	dobermann	hunter	Eliminating-mark	0	NA	Int3	FAMILIAR_HUMAN	FH_OW	Desenzano
Ares	7	M	no	dobermann	hunter	Digging	0	0.0	Int3	FAMILIAR_HUMAN	FH_OW	Desenzano
Ares	7	M	no	dobermann	hunter	Tail_Up	1	30.698	Int3	FAMILIAR_HUMAN	FH_OW	Desenzano
Ares	7	M	no	dobermann	hunter	Tail_Neutral	0	0.0	Int3	FAMILIAR_HUMAN	FH_OW	Desenzano
Ares	7	M	no	dobermann	hunter	Tail_Down	0	0.0	Int3	FAMILIAR_HUMAN	FH_OW	Desenzano
Ares	7	M	no	dobermann	hunter	Tail_Between_Legs	0	0.0	Int3	FAMILIAR_HUMAN	FH_OW	Desenzano
Ares	7	M	no	dobermann	hunter	Tail_Wagging	0	0.0	Int3	FAMILIAR_HUMAN	FH_OW	Desenzano
Ares	7	M	no	dobermann	hunter	High	0	0.0	Int3	FAMILIAR_HUMAN	FH_OW	Desenzano
Ares	7	M	no	dobermann	hunter	Neutral	1	30.698	Int3	FAMILIAR_HUMAN	FH_OW	Desenzano
Ares	7	M	no	dobermann	hunter	Low	0	0.0	Int3	FAMILIAR_HUMAN	FH_OW	Desenzano
Ares	7	M	no	dobermann	hunter	Near_(<1m)	1	3.502	Int3	FAMILIAR_HUMAN	FH_OW	Desenzano
Ares	7	M	no	dobermann	hunter	Far_(>1m)	2	27.194	Int3	FAMILIAR_HUMAN	FH_OW	Desenzano
Ares	7	M	no	dobermann	hunter	AU101-L	0	0.0	STILL_FACE	OWNER	FH_OW	Desenzano
Ares	7	M	no	dobermann	hunter	AU101-R	1	0.601	STILL_FACE	OWNER	FH_OW	Desenzano
Ares	7	M	no	dobermann	hunter	AU101	1	0.801	STILL_FACE	OWNER	FH_OW	Desenzano
Ares	7	M	no	dobermann	hunter	AU143	0	0.0	STILL_FACE	OWNER	FH_OW	Desenzano
Ares	7	M	no	dobermann	hunter	AU145-L	0	NA	STILL_FACE	OWNER	FH_OW	Desenzano
Ares	7	M	no	dobermann	hunter	AU145-R	0	NA	STILL_FACE	OWNER	FH_OW	Desenzano
Ares	7	M	no	dobermann	hunter	AU145	0	NA	STILL_FACE	OWNER	FH_OW	Desenzano
Ares	7	M	no	dobermann	hunter	AU109_+_110	0	0.0	STILL_FACE	OWNER	FH_OW	Desenzano
Ares	7	M	no	dobermann	hunter	AU27	0	NA	STILL_FACE	OWNER	FH_OW	Desenzano
Ares	7	M	no	dobermann	hunter	AD19	0	0.0	STILL_FACE	OWNER	FH_OW	Desenzano
Ares	7	M	no	dobermann	hunter	AD37-L	0	NA	STILL_FACE	OWNER	FH_OW	Desenzano
Ares	7	M	no	dobermann	hunter	AD37-R	0	NA	STILL_FACE	OWNER	FH_OW	Desenzano
Ares	7	M	no	dobermann	hunter	AD37	0	NA	STILL_FACE	OWNER	FH_OW	Desenzano
Ares	7	M	no	dobermann	hunter	AD137	0	NA	STILL_FACE	OWNER	FH_OW	Desenzano
Ares	7	M	no	dobermann	hunter	AD51	1	NA	STILL_FACE	OWNER	FH_OW	Desenzano
Ares	7	M	no	dobermann	hunter	AD52	1	NA	STILL_FACE	OWNER	FH_OW	Desenzano
Ares	7	M	no	dobermann	hunter	AD55	0	0.0	STILL_FACE	OWNER	FH_OW	Desenzano
Ares	7	M	no	dobermann	hunter	AD56	0	0.0	STILL_FACE	OWNER	FH_OW	Desenzano
Ares	7	M	no	dobermann	hunter	EAD101	3	3.468	STILL_FACE	OWNER	FH_OW	Desenzano
Ares	7	M	no	dobermann	hunter	EAD102	6	11.206	STILL_FACE	OWNER	FH_OW	Desenzano
Ares	7	M	no	dobermann	hunter	EAD103	0	0.0	STILL_FACE	OWNER	FH_OW	Desenzano
Ares	7	M	no	dobermann	hunter	EAD104-L	3	11.007	STILL_FACE	OWNER	FH_OW	Desenzano
Ares	7	M	no	dobermann	hunter	EAD104-R	4	2.767	STILL_FACE	OWNER	FH_OW	Desenzano
Ares	7	M	no	dobermann	hunter	EAD104	1	2.001	STILL_FACE	OWNER	FH_OW	Desenzano
Ares	7	M	no	dobermann	hunter	EAD105	0	0.0	STILL_FACE	OWNER	FH_OW	Desenzano
Ares	7	M	no	dobermann	hunter	AD40-A	1	8.142	STILL_FACE	OWNER	FH_OW	Desenzano
Ares	7	M	no	dobermann	hunter	AD40-O	0	0.0	STILL_FACE	OWNER	FH_OW	Desenzano
Ares	7	M	no	dobermann	hunter	AD81	0	0.0	STILL_FACE	OWNER	FH_OW	Desenzano
Ares	7	M	no	dobermann	hunter	GASPING	0	0.0	STILL_FACE	OWNER	FH_OW	Desenzano
Ares	7	M	no	dobermann	hunter	AD126	0	0.0	STILL_FACE	OWNER	FH_OW	Desenzano
Ares	7	M	no	dobermann	hunter	AD160	0	0.0	STILL_FACE	OWNER	FH_OW	Desenzano
Ares	7	M	no	dobermann	hunter	AD73	3	20.655	STILL_FACE	OWNER	FH_OW	Desenzano
Ares	7	M	no	dobermann	hunter	S_EYE	0	NA	STILL_FACE	OWNER	FH_OW	Desenzano
Ares	7	M	no	dobermann	hunter	BLOW	0	0.0	STILL_FACE	OWNER	FH_OW	Desenzano
Ares	7	M	no	dobermann	hunter	Standing_up	1	30.598	STILL_FACE	OWNER	FH_OW	Desenzano
Ares	7	M	no	dobermann	hunter	Sitting	0	0.0	STILL_FACE	OWNER	FH_OW	Desenzano
Ares	7	M	no	dobermann	hunter	Laying	0	0.0	STILL_FACE	OWNER	FH_OW	Desenzano
Ares	7	M	no	dobermann	hunter	Still	4	24.355	STILL_FACE	OWNER	FH_OW	Desenzano
Ares	7	M	no	dobermann	hunter	Freezing	0	0.0	STILL_FACE	OWNER	FH_OW	Desenzano
Ares	7	M	no	dobermann	hunter	Pointing	0	0.0	STILL_FACE	OWNER	FH_OW	Desenzano
Ares	7	M	no	dobermann	hunter	Walking	3	6.237	STILL_FACE	OWNER	FH_OW	Desenzano
Ares	7	M	no	dobermann	hunter	Trotting	0	0.0	STILL_FACE	OWNER	FH_OW	Desenzano
Ares	7	M	no	dobermann	hunter	Back	0	0.0	STILL_FACE	OWNER	FH_OW	Desenzano
Ares	7	M	no	dobermann	hunter	Whining	0	0.0	STILL_FACE	OWNER	FH_OW	Desenzano
Ares	7	M	no	dobermann	hunter	Barking	0	0.0	STILL_FACE	OWNER	FH_OW	Desenzano
Ares	7	M	no	dobermann	hunter	Growling	0	0.0	STILL_FACE	OWNER	FH_OW	Desenzano
Ares	7	M	no	dobermann	hunter	Head_towards_the_gate	1	12.078	STILL_FACE	OWNER	FH_OW	Desenzano
Ares	7	M	no	dobermann	hunter	Head_towards_the_human	2	3.402	STILL_FACE	OWNER	FH_OW	Desenzano
Ares	7	M	no	dobermann	hunter	Head_elsewhere	3	15.113	STILL_FACE	OWNER	FH_OW	Desenzano
Ares	7	M	no	dobermann	hunter	Body_towards_the_human	1	3.504	STILL_FACE	OWNER	FH_OW	Desenzano
Ares	7	M	no	dobermann	hunter	Body_elsewhere	1	27.093	STILL_FACE	OWNER	FH_OW	Desenzano
Ares	7	M	no	dobermann	hunter	Scratching	0	NA	STILL_FACE	OWNER	FH_OW	Desenzano
Ares	7	M	no	dobermann	hunter	Trembling	0	0.0	STILL_FACE	OWNER	FH_OW	Desenzano
Ares	7	M	no	dobermann	hunter	Arching_the_back	0	NA	STILL_FACE	OWNER	FH_OW	Desenzano
Ares	7	M	no	dobermann	hunter	Stretching	0	NA	STILL_FACE	OWNER	FH_OW	Desenzano
Ares	7	M	no	dobermann	hunter	Sneezing	0	NA	STILL_FACE	OWNER	FH_OW	Desenzano
Ares	7	M	no	dobermann	hunter	Resting	0	0.0	STILL_FACE	OWNER	FH_OW	Desenzano
Ares	7	M	no	dobermann	hunter	Paw_Lifting	0	0.0	STILL_FACE	OWNER	FH_OW	Desenzano
Ares	7	M	no	dobermann	hunter	Paw_Tapping	0	0.0	STILL_FACE	OWNER	FH_OW	Desenzano
Ares	7	M	no	dobermann	hunter	Autogrooming	0	0.0	STILL_FACE	OWNER	FH_OW	Desenzano
Ares	7	M	no	dobermann	hunter	Eating_grass	0	0.0	STILL_FACE	OWNER	FH_OW	Desenzano
Ares	7	M	no	dobermann	hunter	Marking	0	NA	STILL_FACE	OWNER	FH_OW	Desenzano
Ares	7	M	no	dobermann	hunter	Eliminating-mark	0	NA	STILL_FACE	OWNER	FH_OW	Desenzano
Ares	7	M	no	dobermann	hunter	Digging	0	0.0	STILL_FACE	OWNER	FH_OW	Desenzano
Ares	7	M	no	dobermann	hunter	Tail_Up	1	30.598	STILL_FACE	OWNER	FH_OW	Desenzano
Ares	7	M	no	dobermann	hunter	Tail_Neutral	0	0.0	STILL_FACE	OWNER	FH_OW	Desenzano
Ares	7	M	no	dobermann	hunter	Tail_Down	0	0.0	STILL_FACE	OWNER	FH_OW	Desenzano
Ares	7	M	no	dobermann	hunter	Tail_Between_Legs	0	0.0	STILL_FACE	OWNER	FH_OW	Desenzano
Ares	7	M	no	dobermann	hunter	Tail_Wagging	0	0.0	STILL_FACE	OWNER	FH_OW	Desenzano
Ares	7	M	no	dobermann	hunter	High	0	0.0	STILL_FACE	OWNER	FH_OW	Desenzano
Ares	7	M	no	dobermann	hunter	Neutral	1	30.598	STILL_FACE	OWNER	FH_OW	Desenzano
Ares	7	M	no	dobermann	hunter	Low	0	0.0	STILL_FACE	OWNER	FH_OW	Desenzano
Ares	7	M	no	dobermann	hunter	Near_(<1m)	1	30.598	STILL_FACE	OWNER	FH_OW	Desenzano
Ares	7	M	no	dobermann	hunter	Far_(>1m)	0	0.0	STILL_FACE	OWNER	FH_OW	Desenzano
Ares	7	M	no	dobermann	hunter	AU101-L	0	0.0	STILL_FACE	FAMILIAR_HUMAN	FH_OW	Desenzano
[truncated: 24,641 more rows]
